# Supplementary material for: The Sap Flow Dynamics and Response of Hedysarum scoparium to Environmental Factors in Semiarid Northwestern China
Source: PLoS One. 2015 Jul 2;10(7):e0131683. doi: 10.1371/journal.pone.0131683 (PMC4489904; doi:10.1371/journal.pone.0131683)
Supplement: S1 Dataset — Worksheets are arranged in the order of the corresponding Figs appears. Every worksheet has been named clearly and label in each rank is marked. (XLSX) [file pone.0131683.s001.xlsx]

## Sheet: Fig2
Date of year 2011	ET0 (mm.d^-1)	Precipitation (mm)
5-11	6.63	2
5-12	8.16
5-13	7.105
5-14	7.68
5-15	6.68
5-16	9.105
5-17	5.27
5-18	5.27
5-19	5.1
5-20	5.3
5-21	5.4
5-22	5.27
5-22	7.68
5-23	7.135
5-24	4.77
5-25	3.235
5-26	3.945
5-27	6.605
5-28	7.605
5-29	4.77
5-30	3.68
5-31	9.105
6-1	7.18
6-2	6.76
6-3	7.105
6-4	4.68
6-5	2.71
6-6	4.48
6-7	6.155
6-8	2.115
6-9	1.825
6-10	2.63
6-11	4.48
6-12	2.175
6-13	1.605	2
6-14	3.115
6-15	5.115
6-16	3.115
6-17	2.39
6-18	3.16
6-19	3.625
6-20	2.28
6-21	1.81	5
6-22	1.225	10
6-23	4.305
6-24	4.815
6-25	5.34
6-26	3.225	20
6-27	6.155
6-28	7.105
6-29	2.81
6-30	1.605
7-1	1.155	50
7-2	0.615	50
7-3	2.16
7-4	3.175
7-5	2.315
7-6	1.155
7-7	2.81
7-8	3.175
7-9	4.81
7-10	5.16
7-11	6.15
7-12	6.815
7-13	3.24
7-14	3.78
7-15	4.825
7-16	1.605
7-17	4.81
7-18	6.27
7-19	6.6
7-20	5.115	5
7-21	8.16
7-22	6.115
7-23	4.84
7-24	2.615	10
7-25	5.5
7-26	5.16
7-27	2.265
7-28	1.155	4
7-29	0.615	23
7-30	2.815
7-31	4.48
8-1	4.905
8-2	4.92
8-3	3.93
8-4	5.86231
8-5	4.64538
8-6	7.79451
8-7	7.98993
8-8	8.49354
8-9	7.44018
8-10	5.87835
8-11	6.06721
8-12	5.75877
8-13	6.38265
8-14	4.30752
8-15	2.09276
8-16	5.07294
8-17	0.083135	38.1
8-18	0.846645	38.1
8-19	1.69375
8-20	2.84957
8-21	7.0012	10
8-22	5.16188
8-23	5.59971
8-24	5.95932	2.3
8-25	5.4947	3
8-26	5.94104
8-27	5.51656
8-28	5.03902
8-29	4.84222
8-30	4.89872
8-31	4.87022
9-1	1.39104	25.3
9-2	0.18768
9-3	2.22465
9-4	0.94386
9-5	0.80385
9-6	1.23081
9-7	4.90175
9-8	0.39779
9-9	0.6175
9-10	0.22179
9-11	2.10292
9-12	4.08507
9-13	4.88354
9-14	4.32935
9-15	1.6738
9-16	1.20798
9-17	1.47287
9-18	0.54871
9-19	1.34454
9-20	1.35182
9-21	2.34652
9-22	2.94929
9-23	3.4465
9-24	2.45721
9-25	3.47507
9-26	2.04719
9-27	0.613405
9-28	2.04042
9-29	3.73953
9-30	3.24487
10-1	1.2588
10-2	1.39725
10-3	1.57826
10-4	1.8745
10-5	3.67414
10-6	3.03579
10-7	3.72037
10-8	0.10772
10-9	2.61426
10-10	0.6301
10-11	0.9612
10-12	0.059565
10-13	1.02611
10-14	0.975745
10-15	1.70276
10-16	2.57786
10-17	3.21254
10-18	1.23845
10-19	2.47149
10-20	1.5303

## Sheet: Fig3
Date of year 2011	Ta (℃)	Ws (m.s^-1)	Vapour pressure deficit (Kpa)	RH (%)	Rn (W.m^-2)	PAR_up (W.m^-2)	PAR_dn (W.m^-2)	PAR_net (W.m^-2)	Precipitation (mm)
5-11	7.1319	5.31873	0.718083	71.5717	50.7338	30.1435	267.231	237.087	2
5-12	7.34681	5.65244	0.675167	66.8044	71.4636	40.3417	346.206	305.883
5-13	6.35515	4.47946	0.485646	52.6525	70.4915	44.9028	372.257	327.372
5-14	6.32248	4.35863	0.487792	52.9625	68.9929	44.7195	369.591	324.893
5-15	5.21996	3.84446	0.486729	56.4585	66.6024	46.6064	372.964	326.372
5-16	5.29229	3.80819	0.48325	55.9456	66.5758	46.7876	374.297	327.518
5-17	8.71652	3.81115	0.378104	34.3862	72.768	48.8218	398.205	349.399
5-18	8.79756	3.75931	0.378271	34.2687	72.3263	48.8197	398.038	349.233
5-19	10.6465	1.91027	0.444125	36.5046	71.125	49.3446	393.619	344.305
5-20	10.6974	1.8854	0.44425	36.4379	70.7594	49.3175	393.286	343.993
5-21	11.8517	2.49769	0.550042	41.3338	50.2991	39.9629	325.251	285.273
5-22	11.8184	2.57831	0.5545	41.6335	50.4634	39.7754	323.438	283.669
5-23	11.578	3.39752	0.623938	46.4571	34.4611	31.8572	257.991	226.124
5-24	11.573	3.41619	0.626417	46.6769	34.475	31.8574	257.992	226.124
5-25	10.8958	1.90325	0.702125	57.6496	61.2252	42.2231	339.282	297.05
5-26	10.85	1.96156	0.710417	58.236	60.0475	41.6294	334.532	292.904
5-27	10.6254	3.30719	0.825429	66.0848	48.8054	38.3135	314.239	275.96
5-28	10.4497	3.227	0.82555	66.836	33.531	33.5592	275.451	241.908
5-29	10.5929	2.90674	0.824571	66.1394	99.1731	54.1677	435.377	381.224
5-30	10.7181	2.95559	0.824882	65.5818	103.942	55.7613	448.182	392.435
5-31	10.8546	3.02133	0.825333	64.9812	108.937	57.4465	461.726	404.294
6-1	14.9129	2.27237	1.4581	87.5431	27.6775	11.1541	116.296	105.131
6-2	14.7931	2.25785	1.46367	88.4046	25.6614	10.418	109.147	98.7177
6-3	13.6044	2.88396	1.48296	95.2844	55.3742	14.8917	163.516	148.62
6-4	13.664	2.89775	1.47833	94.714	59.8068	16.264	176.739	160.47
6-5	14.4506	1.52767	1.38062	83.8483	25.0157	15.5615	176.74	161.179
6-6	14.4131	1.53219	1.38258	84.1354	21.9598	14.5402	168.363	153.825
6-7	12.8015	1.3514	1.24181	84.3442	25.1322	8.66102	121.654	113
6-8	12.759	1.34135	1.23804	84.3504	27.5543	9.25206	127.36	118.115
6-9	12.1635	1.7066	1.24708	87.9146	38.7268	11.5334	150.093	138.557
6-10	12.1494	1.70688	1.24677	87.975	37.9651	11.2513	148.049	136.795
6-11	12.5854	2.36985	1.30358	89.9315	95.0355	29.9703	308.626	278.648
6-12	12.6635	2.38233	1.29871	89.285	104.531	32.9812	335.759	302.767
6-13	13.6041	1.97654	0.973293	63.3459	70.5552	39.0553	379.136	340.063
6-14	13.5245	1.95297	0.97065	63.5177	56.6654	35.4117	342.989	307.564	2
6-15	11.065	2.65217	0.9505	72.3567	95.9806	54.4907	443.163	388.613
6-16	10.934	2.6424	0.9556	73.378	125.783	64.388	522.6	458.14
6-17	13.98	2.916	0.9735	61.025	104.675	37.385	387.1	349.7
6-18	13.9333	2.98367	0.972667	61.1433	90.7402	32.7233	341.533	308.8
6-19	12.1177	2.35521	1.16956	83.1177	33.5321	14.6933	151.665	136.945
6-20	12.2145	2.41685	1.17268	82.8213	48.0618	18.5335	189.273	170.722
6-21	14.1731	3.60518	1.20273	75.2462	81.6249	37.2801	357.104	319.835
6-22	14.2842	3.56818	1.1954	74.5198	84.4875	38.4423	367.726	329.279	5
6-23	17.1204	2.58875	1.12096	59.4221	106.81	49.5632	460.742	411.119	10
6-24	17.1277	2.60171	1.12717	59.6494	106.28	49.4445	459.138	409.661
6-25	15.3454	2.90902	1.11094	66.0588	110.492	53.7063	494.073	440.37
6-26	15.2985	2.90331	1.10677	66.026	108.469	53.1334	488.198	435.057
6-27	15.0404	2.43698	1.06404	63.9477	83.9134	37.5115	364.324	326.838	20
6-28	14.9685	2.42369	1.0646	64.2258	76.9156	35.3969	344.788	309.411
6-29	12.0466	2.40902	1.07377	77.8931	35.775	20.1943	198.841	178.653
6-30	11.9068	2.4341	1.07371	78.6085	33.433	19.3205	190.877	171.563
7-1	17.2173	2.27692	1.39594	73.0054	138.25	53.524	513.321	459.783
7-2	17.2429	2.295	1.40085	73.1035	139.971	53.7845	517.384	463.596	50
7-3	17.1929	2.71781	1.3836	71.7088	115.924	51.2716	481.02	429.661	50
7-4	17.1865	2.74844	1.37992	71.5913	116.503	51.6195	483.312	431.599
7-5	18.1267	3.948	1.39123	69.0233	154.4	58.7145	557.598	498.814
7-6	18.1233	3.93015	1.38467	68.7812	155.75	59.2332	561.91	502.626
7-7	17.8785	2.66173	1.239	62.4623	108.914	47.0361	457.207	410.152
7-8	17.8927	2.6455	1.23367	62.2271	109	47.0569	457.769	410.673
7-9	16.49	2.27004	1.08321	61.5058	128.939	59.4582	560.492	501.04
7-10	16.5577	2.2716	1.08085	61.1054	128.773	59.5364	561.262	501.732
7-11	17.01	2.64469	1.06973	57.6481	131.399	60.3858	558.535	498.169
7-12	17.0085	2.6836	1.07387	57.801	131.443	60.4254	558.139	497.731
7-13	18.7442	3.53975	1.36673	65.5431	128.222	62.2382	567.107	504.888
7-14	18.794	3.56581	1.36821	65.3815	128.219	62.2383	567.106	504.887
7-15	20.9369	2.32631	1.54029	63.9298	121.799	56.5408	514.499	457.963
7-16	20.9808	2.28487	1.54246	63.8788	116.152	54.8242	498.374	443.546
7-17	22.0548	1.53417	1.50471	57.7321	93.0376	41.0967	373.313	332.178
7-18	21.9956	1.51998	1.49717	57.6494	88.6008	39.4478	359.675	320.194
7-19	13.7871	2.07567	0.987333	63.378	115.54	50.6482	491.324	440.657
7-20	13.7584	2.04205	0.983091	63.2582	106.75	48.4288	470.467	422.013
7-21	13.717	2.0114	0.979256	63.2151	94.9877	45.4225	441.804	396.362	5
7-22	13.6676	1.99148	0.976405	63.2602	83.0229	42.2921	411.204	368.894
7-23	13.6041	1.97654	0.973293	63.3459	70.5552	39.0553	379.136	340.063
7-24	13.5245	1.95297	0.97065	63.5177	56.6654	35.4117	342.989	307.564
7-25	13.4362	1.9409	0.968385	63.7413	42.8308	31.7505	306.681	274.912	10
7-26	11.4075	2.72675	0.93975	69.995	54.1345	40.7914	332.697	291.861
7-27	11.25	2.65186	0.944	71.03	72.2612	46.6867	380.225	333.488
7-28	11.065	2.65217	0.9505	72.3567	95.9806	54.4907	443.163	388.613
7-29	10.934	2.6424	0.9556	73.378	125.783	64.388	522.6	458.14	4
7-30	14.174	2.77346	1.45056	90.356	77.9311	22.7764	240.957	218.175	23
7-31	14.2169	2.74013	1.44983	90.0623	77.4837	22.9597	242.84	219.876
8-1	14.2467	2.70104	1.44915	89.8435	76.5042	22.9798	243.085	220.101
8-2	14.2756	2.66575	1.44902	89.6581	75.4998	22.9775	243.086	220.104
8-3	20.5598	3.03654	1.0296	43.7906	109.39	54.2841	466.449	412.194
8-4	21.2913	3.29004	1.12842	46.6406	125.221	64.857	557.78	492.913
8-5	19.3937	2.41458	1.06275	47.715	113.54	57.4571	495.47	438.042
8-6	22.9002	2.48892	0.94975	37.0104	117.491	72.0386	593.226	521.166
8-7	24.506	3.05646	0.976708	34.5929	126.561	75.6576	619.533	543.869
8-8	24.0548	2.92212	0.989375	37.1717	139.731	78.7355	635.08	556.291
8-9	23.8217	3.34852	1.05965	37.9792	136.573	73.0261	620.49	547.486
8-10	22.1725	2.86608	1.16085	45.4987	125.192	70.7121	579.572	508.865
8-11	22.94	2.82052	1.37648	51.1637	108.913	65.624	530.72	465.13
8-12	23.2387	3.34094	1.51727	55.926	125.491	71.1009	573.232	502.173
8-13	24.151	2.34296	1.64708	57.24	112.519	62.902	507.011	444.148
8-14	22.6927	3.3355	1.72837	63.3117	81.8386	46.1922	373.274	327.104
8-15	17.7596	3.34656	1.52567	75.0092	71.8685	35.1748	288.723	253.492
8-16	18.3646	2.32233	1.23677	61.9035	115.692	59.03	486.449	427.46
8-17	14.0825	2.8676	1.44406	90.4746	2.54933	3.95896	47.5149	43.5576
8-18	12.246	2.68381	1.34073	94.1438	31.1227	9.51323	117.238	107.717	38.1
8-19	13.3429	2.01029	1.40779	92.1875	49.8454	15.0791	164.909	149.832	38.1
8-20	14.8415	2.18206	1.45694	87.2277	77.0011	28.1497	271.797	243.638
8-21	16.3985	2.04985	1.38925	77.1077	152.836	60.112	546.867	486.765
8-22	17.4433	1.9474	1.39894	71.2883	110.404	45.1648	444.864	399.669	10
8-23	18.0773	3.58346	1.3776	68.2481	141.598	60.3073	562.739	502.349
8-24	17.7185	3.22067	1.32569	68.2102	155.977	61.5297	578.453	516.86
8-25	17.1862	2.71435	1.14175	61.1135	109.122	46.4314	453.057	406.625	2.3
8-26	16.8258	2.17194	1.06304	59.0192	131.792	59.5337	561.237	501.71	3
8-27	17.8031	2.91387	1.1429	58.5475	145.634	65.4215	602.865	537.504
8-28	18.0392	3.17602	1.28575	64.6942	136.173	65.7773	602.626	536.86
8-29	18.7219	3.5375	1.36562	65.5896	128.187	62.2386	567.107	504.888
8-30	19.784	3.73892	1.47542	65.9908	124.369	59.7611	540.452	480.751
8-31	21.5381	1.76794	1.55325	62.4506	88.2354	43.7985	393.355	349.525
9-1	17.4975	2.30558	1.43546	73.1406	33.7283	15.7231	155.416	139.684
9-2	13.7942	2.19792	1.54046	97.6042	5.69303	2.66825	36.2334	33.5622	25.3
9-3	14.4873	2.20792	1.45888	88.9894	66.6373	22.9392	243.084	220.141
9-4	13.6144	1.48654	1.25394	80.4256	19.2977	10.199	135.389	125.187
9-5	12.4592	1.46087	1.28296	88.796	25.7142	9.16925	119.496	110.338
9-6	12.0256	1.43615	1.2695	90.3075	37.7683	10.8157	149.822	139.002
9-7	13.7335	2.53179	1.157	75.8058	155.436	52.792	522.624	469.819
9-8	10.934	2.6424	0.9556	73.378	125.783	64.388	522.6	458.14
9-9	13.94	2.9	0.973	61.15	119.128	38.58	395.6	357
9-10	13.1587	2.93567	1.24048	82.2992	78.965	28.3801	285.723	257.314
9-11	13.176	2.98331	1.24152	82.2783	77.7644	28.379	285.723	257.315
9-12	16.0538	3.15631	1.07067	61.9011	94.2591	43.9354	415.564	371.62
9-13	17.1458	3.26948	1.19625	62.5435	122.444	55.2204	512.803	457.58
9-14	15.0533	2.34679	1.05635	64.2285	113.448	52.8451	483.551	430.693
9-15	13.8219	2.0556	1.0891	69.7277	54.4696	27.9264	276.736	248.835
9-16	9.10808	3.14075	1.06892	92.3781	3.82348	4.79533	56.432	51.6348
9-17	7.56233	2.46604	0.704854	68.7819	74.8504	27.3076	287.442	260.114
9-18	5.66048	1.77815	0.672292	73.8325	24.4143	10.9407	128.125	117.185
9-19	7.57883	2.04931	0.809	78.2421	60.5975	20.6759	208.439	187.758
9-20	9.01952	1.78433	0.830042	72.9629	46.4147	19.8488	194.401	174.545
9-21	10.038	1.27313	0.832146	69.9104	74.4578	32.8918	309.857	277.015
9-22	11.1545	1.78587	0.892625	69.0908	98.6852	42.2813	385.164	342.927
9-23	13.0236	1.62602	0.966938	66.9077	88.1793	40.6455	372.692	332.002
9-24	13.8577	2.53933	1.02746	66.8498	62.5494	35.4635	319.403	283.96
9-25	14.1888	3.3565	1.02502	65.7323	99.7567	52.0507	460.251	408.203
9-26	13.6821	4.20256	1.09865	71.5008	77.347	40.4228	357.701	317.281
9-27	11.7069	3.4729	1.1671	85.1629	22.7089	15.1559	137.002	121.84
9-28	10.6931	2.19783	0.848667	68.6042	63.6229	27.5791	278.056	250.457
9-29	12.7651	2.18633	0.669542	47.7738	104.785	49.4228	440.775	391.34
9-30	12.5898	1.85115	0.787708	55.1135	74.5669	41.1919	360.351	319.197
10-1	8.00931	2.50642	0.504812	47.8515	54.9491	36.3733	311.794	275.439
10-2	7.75998	1.53481	0.472417	45.2073	49.1324	26.0508	237.488	211.445
10-3	9.50963	2.99806	0.824667	69.884	69.3597	36.9243	317.018	280.156
10-4	10.5672	2.33223	0.790229	63.8994	62.0131	35.6449	310.699	275.06
10-5	11.8399	2.79754	0.512083	40.1356	79.8513	50.853	422.498	371.659
10-6	14.2225	3.29071	0.759208	48.2133	80.9891	50.4655	413.257	362.789
10-7	15.0244	2.12067	0.891896	55.9131	75.9023	47.7564	397.025	349.301
10-8	11.0213	2.14994	1.10471	84.1779	10	9.36558	105.822	96.4553
10-9	10.7755	2.28996	0.984062	78.5665	109.748	40.2433	382.535	342.307
10-10	10.6325	1.85869	1.12423	87.8056	22.1188	11.2803	117.895	106.613
10-11	11.111	1.29946	1.16344	88.6648	26.2124	13.4608	130.64	117.19
10-12	8.40819	2.42344	1.0161	91.7633	6	6.84404	84.2623	77.4159
10-13	7.42483	6.18113	0.525729	52.2029	78.2637	45.2837	383.003	337.731
10-14	5.42579	4.04496	0.511708	57.7856	65.6375	43.1439	351.058	307.939
10-15	6.52883	3.338	0.444938	48.8931	75.5974	49.4728	400.15	350.667
10-16	9.51413	3.23013	0.403188	35.1656	72.3267	49.0299	397.062	348.045
10-17	11.6145	1.67942	0.4725	36.5321	70.3066	49.038	390.172	341.147
10-18	11.4734	3.27627	0.614146	46.0363	34.3978	31.856	257.99	226.125
10-19	11.6189	2.9004	0.611979	47.2856	53.2097	43.227	342.311	299.09
10-20	9.7919	2.42348	0.829313	70.0867	55.9753	39.4969	317.471	277.984

## Sheet: Fig4
	Volumetric soil mositure content (%)
Date of year 2011	10 cm	20 cm	30 cm	40 cm	50 cm	60 cm	70 cm	80 cm	90 cm	100 cm
5-11	8.66667	10.0667	8.26667	7.86667	5.13333	5.4	6.16667	4.3	3.5	3.2
5-30	1	4.56667	3.8	2.76667	2.36667	1.8	1.13333	1.7	1.76667	2.06667
6-19	0.9	1.96667	2.13333	1.93333	2	2.06667	1.26667	2.03333	2.16667	2.13333
6-27	10.7399	6.45065	1.94381	1.96167	1.74497	1.52248	1.73125	1.89555	1.89351	1.96448
7-9	8.77852	7.79575	9.58343	10.3185	3.51476	2.14531	2.13073	2.11612	2.46603	2.11557
7-29	3.22113	4.89555	3.91178	6.44326	4.72596	2.80521	3.10559	5.27603	4.29146	2.12414
8-3	0.193875	2.81147	2.07296	1.91877	1.89166	1.82969	1.96056	1.93095	1.91459	1.81677
8-18	9.15407	8.8863	8.88087	9.26241	3.57062	2.10855	3.23238	2.19379	2.25331	2.20889
8-31	2.59282	3.58898	3.47878	2.90958	1.97159	1.62347	1.41892	1.35124	1.34046	1.32971
9-7	8.07881	8.06919	7.96364	9.15925	7.86704	3.30284	1.85434	1.77747	1.76041	1.7502
10-17	1	4.56667	3.8	2.76667	2.36667	1.8	1.13333	1.7	1.76667	2.06667

## Sheet: Fig5
Date of year 2011	soil_T_1_10cm (℃)	soil_T_1_30cm (℃)	soil_T_2_10cm (℃)	soil_T_2_30cm (℃)	soil_T_3_10cm (℃)	soil_T_3_30cm (℃)	soil_T_4_10cm (℃)	soil_T_4_30cm (℃)	soil_T_5_10cm (℃)	soil_T_5_30cm (℃)	soilG_1 (W.m^-2)	soilG_2 (W.m^-2)	soilG_3 (W.m^-2)	soilG_4 (W.m^-2)	soilG_5 (W.m^-2)
5-11	8.58192	11.0694	9.3016	11.8038	9.33154	11.1012	9.0714	11.34	9.1414	11.5754	-18.7743	-12.9696	-12.9665	-13.1802	0
5-12	8.52525	10.871	9.39931	11.6479	9.21967	10.9783	8.89869	11.1979	9.24702	11.4263	-15.1459	-8.86715	-12.8589	-11.9434	0
5-13	7.75371	9.90208	9.3646	11.1035	7.6574	9.93479	7.17156	10.0302	8.69442	10.7385	-15.5549	-11.7534	-18.4904	-13.9794	0
5-14	7.72544	9.87375	9.3341	11.0883	7.61094	9.90417	7.1336	9.99812	8.65654	10.7142	-15.4215	-11.9711	-18.5376	-13.8272	0
5-15	7.08931	8.92815	8.4709	10.2527	6.95929	8.83292	6.28344	8.84104	7.89617	9.68771	-10.5166	-8.91125	-9.54775	-10.1351	0
5-16	7.08348	8.91475	8.47798	10.24	6.96658	8.82083	6.27129	8.825	7.90929	9.67438	-10.2149	-8.53521	-9.47275	-10.0905	0
5-17	8.35727	9.07625	9.87383	10.3254	7.40121	8.585	6.70494	8.45208	9.16694	9.73833	-0.844125	0.0822917	-3.85602	-4.23202	0
5-18	8.38873	9.09187	9.90342	10.3365	7.42079	8.58708	6.72854	8.45375	9.19298	9.74812	-0.705583	0.129583	-3.71102	-4.09452	0
5-19	9.28306	9.74771	10.8607	10.8587	7.912	8.78063	7.16827	8.64396	10.0495	10.214	-0.031	1.34921	-3.22306	-4.51554	0
5-20	9.3014	9.75729	10.8755	10.8696	7.92846	8.78292	7.17583	8.645	10.0687	10.2233	0.063375	1.29775	-2.94952	-4.45179	0
5-21	10.3132	10.3838	11.735	11.3904	8.86429	9.15917	7.95269	8.84875	10.9687	10.7838	1.99887	1.26154	-3.8001	-2.46288	0
5-22	10.3047	10.3998	11.7094	11.4044	8.83867	9.16958	7.96352	8.85833	10.9305	10.796	1.48054	0.558	-4.36448	-2.50142	0
5-23	10.0466	10.4721	11.134	11.426	8.81804	9.23354	8.35842	9.03313	10.5751	10.7835	-0.726042	-1.25331	0.30975	-0.374208	0
5-24	10.0595	10.4727	11.1379	11.4223	8.83721	9.23771	8.38671	9.04083	10.5887	10.7835	-0.538333	-1.11165	0.456	-0.212333	0
5-25	10.9873	11.1008	12.1242	11.8883	9.56746	9.78917	9.05854	9.68917	11.481	11.3433	1.14133	1.23638	-1.68248	-1.87579	0
5-26	10.9954	11.1056	12.1202	11.894	9.56329	9.79042	9.06604	9.69083	11.4802	11.3475	1.0755	1.03221	-1.7804	-1.79058	0
5-27	12.8419	11.3643	13.6233	11.8562	11.1752	9.8519	10.67	9.75524	13.579	11.57	13.2291	10.4514	5.3819	4.0709	0
5-28	12.8735	11.416	13.6735	11.8875	11.2155	9.8815	10.6985	9.7805	13.6015	11.6205	11.5111	8.6915	3.0725	2.71345	0
5-29	11.2852	11.0206	12.0871	11.7614	9.8726	9.71029	9.46637	9.64686	11.818	11.2549	6.95491	5.60651	7.25497	3.63817	0
5-30	11.37	11.0212	12.1568	11.7532	9.93321	9.70706	9.53124	9.64324	11.9153	11.255	8.01682	6.49024	8.27953	4.33047	0
5-31	11.4658	11.0242	12.2364	11.7464	10.0022	9.70515	9.60445	9.64061	12.0245	11.2576	9.15582	7.43964	9.37376	5.06897	0
6-1	19.9192	21.8681	20.8706	22.5935	21.0083	20.0756	19.8196	20.7569	20.0708	21.404	-20.6106	-17.4821	-12.6539	-11.2241	-14.8349
6-2	19.8056	21.7975	20.7644	22.5258	20.9573	19.9946	19.7498	20.7152	19.9675	21.3317	-21.0807	-17.8132	-13.0424	-11.5911	-15.1773
6-3	17.2083	18.855	17.524	19.2713	18.5581	17.4533	17.561	18.6783	17.3019	18.459	-9.73377	-8.77756	-6.66348	-5.8775	-8.24702
6-4	17.2527	18.8308	17.5379	19.2325	18.5306	17.4694	17.5665	18.6533	17.334	18.4385	-8.9081	-8.06319	-5.93019	-5.3546	-7.61902
6-5	17.5394	18.6315	17.8873	18.8206	18.1569	17.4838	17.2683	18.1681	17.6446	18.3675	-10.8049	-9.2935	-7.78202	-7.76573	-7.398
6-6	17.4919	18.6144	17.8533	18.8102	18.1427	17.4467	17.2417	18.1535	17.6056	18.3496	-11.1618	-9.67302	-8.14785	-8.01073	-7.66258
6-7	16.1152	17.5392	16.5169	17.8325	17.249	16.3569	16.3163	17.3317	16.4152	17.3348	-11.1324	-10.8263	-8.27615	-7.79212	-8.16713
6-8	16.0854	17.52	16.485	17.8142	17.2352	16.3329	16.2946	17.3185	16.3863	17.3169	-10.7236	-10.602	-8.17948	-7.48962	-8.12858
6-9	15.3923	16.7104	15.5381	16.8831	16.5785	15.7235	15.9235	16.7727	15.7848	16.5975	-6.61242	-8.03742	-5.64904	-4.65569	-5.84513
6-10	15.3994	16.6987	15.5388	16.8671	16.5675	15.7263	15.9258	16.7637	15.7967	16.59	-6.71742	-8.11554	-5.59529	-4.7711	-5.72263
6-11	15.5025	16.3033	15.7494	16.4646	16.1621	15.5227	15.4421	16.3277	15.74	16.2877	-3.2615	0.764146	-1.42792	-3.54348	-2.5366
6-12	15.5902	16.3052	15.824	16.4675	16.1579	15.571	15.4546	16.3171	15.8125	16.2913	-1.7865	1.72727	-0.518125	-2.92348	-1.75681
6-13	17.5698	17.8217	17.7915	17.7846	17.228	17.5798	16.3941	16.7366	18.1754	18.0373	0.245415	-8.67424	-4.71293	-7.54973	-5.16227
6-14	17.486	17.8593	17.7493	17.8177	17.2615	17.56	16.3838	16.7598	18.1202	18.0797	-2.26345	-10.3911	-6.39825	-8.94922	-6.66782
6-15	13.605	16.4533	14.7	17.0283	16.5183	14.02	13.5083	16.1167	13.61	16.135	-26.5433	-0.200667	-19.3695	-15.4463	-20.2217
6-16	13.638	16.398	14.7	16.982	16.472	13.984	13.484	16.078	13.574	16.072	-24.95	4.5552	-17.1894	-14.2556	-19.118
6-17	16.035	15.105	17.07	15.77	20.815	16.69	15.38	13.5	17.69	15.61	26.765	3.4155	5.6715	15.755	4.417
6-18	15.9233	15.0567	16.89	15.68	20.4733	16.5233	15.3267	13.4933	17.5233	15.6133	24.02	1.86367	2.45067	12.8497	1.72367
6-19	13.6544	14.2185	13.9444	14.1049	15.3521	14.3564	13.2851	12.9744	14.4626	14.5092	-0.922051	-1.64015	-2.63472	-0.240923	-2.74679
6-20	13.73	14.2417	13.9942	14.133	15.3937	14.4172	13.3325	13.0168	14.528	14.539	0.16925	-0.2819	-0.82485	0.81235	-1.51463
6-21	15.1496	14.8576	15.4656	15.05	16.0584	15.0104	14.3013	13.8778	15.7573	15.356	7.5024	6.27638	1.22664	2.86053	-0.346867
6-22	15.1456	14.8616	15.5844	15.0858	16.1324	15.0349	14.3193	13.8742	15.8056	15.3462	8.10129	6.39882	0.749089	2.97676	-0.783089
6-23	16.3787	15.5954	18.2369	16.4625	17.8108	16.4512	15.4108	14.5844	17.2075	16.4646	10.2592	12.2414	5.86804	5.70083	3.80629
6-24	16.4244	15.635	18.2535	16.4794	17.8156	16.4683	15.4371	14.6083	17.2277	16.4842	9.84606	12.4489	6.30554	5.70854	4.08962
6-25	18.4198	18.3169	19.8477	19.1294	19.1615	18.5856	15.9858	16.211	19.1217	18.3431	1.78025	0.282417	0.5585	2.66617	-3.41731
6-26	18.4073	18.2971	19.8002	19.1256	19.1135	18.5471	15.9469	16.1954	19.1081	18.3579	1.65483	-0.271125	0.656417	2.50804	-3.34565
6-27	18.3335	17.9633	19.2019	18.7848	18.1204	17.695	16.096	16.1008	18.5129	18.214	0.324542	-2.30508	-5.1729	-0.0454167	-4.404
6-28	18.2929	17.9713	19.1265	18.7804	18.0544	17.6833	16.0931	16.1104	18.4408	18.2092	-0.3815	-3.02592	-5.97206	-0.379792	-4.93942
6-29	16.5213	17.2331	16.4198	17.5221	15.8531	16.5219	15.1867	15.9035	16.1935	17.1425	-7.50396	-8.27715	-8.44242	-6.65344	-7.0474
6-30	16.4615	17.2165	16.3631	17.4965	15.8108	16.5004	15.1431	15.895	16.1319	17.1215	-8.27208	-8.8584	-9.26471	-7.3101	-7.68719
7-1	21.1675	20.7458	20.9529	20.3052	19.5223	20.3894	19.774	19.2785	21.0144	20.3896	6.73483	0.687792	6.35902	4.19615	3.05902
7-2	21.1365	20.7646	20.9448	20.3321	19.5454	20.3877	19.7896	19.2933	21.0079	20.4108	6.31817	0.473833	6.12715	4.21885	2.73131
7-3	20.4471	20.5867	21.0121	20.746	19.7531	20.0817	19.3246	19.3685	20.6175	20.4458	0.858458	2.34138	1.66604	-0.741417	0.890437
7-4	20.4856	20.5854	21.0529	20.7535	19.7538	20.1002	19.3202	19.3658	20.6504	20.4492	1.09804	2.40721	1.78333	-0.931625	1.19648
7-5	22.7302	21.8204	22.9769	21.9169	20.6327	21.8306	20.3998	19.7875	22.6735	21.6967	9.30471	4.93958	8.81542	3.76625	7.22437
7-6	22.7471	21.8465	23.004	21.9452	20.6573	21.8515	20.4081	19.8019	22.6965	21.7227	9.27346	5.15354	8.84063	3.72917	7.17625
7-7	22.5096	22.4469	23.3552	22.9254	21.3675	22.0621	20.506	20.1529	22.9054	22.4292	2.00694	-6.80435	0.289062	0.190125	-0.328292
7-8	22.4323	22.4365	23.271	22.925	21.3667	22.0148	20.4902	20.1544	22.8335	22.4177	1.26756	-7.19123	-0.102813	0.0830417	-0.757667
7-9	20.8529	21.1988	21.6304	21.5742	20.5708	20.91	19.2615	19.5352	21.0806	21.0396	-1.34792	-2.94306	0.634708	-0.259625	-1.41615
7-10	20.86	21.2052	21.6565	21.5844	20.574	20.9175	19.2631	19.5321	21.0938	21.05	-1.17063	-2.75181	0.609291	-0.177542	-1.39948
7-11	21.2569	21.3637	22.41	21.999	20.7017	21.2527	19.4979	19.5452	21.6067	21.3444	1.24625	-2.0365	1.82802	1.32625	-0.552813
7-12	21.2496	21.3667	22.3992	22.0085	20.7058	21.2556	19.5031	19.5475	21.5998	21.3494	0.865	-2.02192	1.77969	1.36083	-0.709063
7-13	23.2427	22.7706	23.9019	23.3279	21.7323	22.7504	21.2183	20.6638	23.3833	22.7083	5.68606	1.932	5.70206	4.40002	2.86321
7-14	23.2558	22.7783	23.9117	23.334	21.7373	22.7594	21.2287	20.6706	23.3954	22.716	5.75752	1.99075	5.77581	4.43606	2.91925
7-15	24.3127	23.53	24.6654	23.9098	22.2519	23.469	22.2327	21.3637	24.4262	23.5092	8.99667	3.89612	7.38837	6.11292	4.71471
7-16	24.3346	23.545	24.68	23.9213	22.2594	23.4754	22.2504	21.376	24.4392	23.5229	9.065	3.82529	7.36275	6.08792	4.642
7-17	25.0742	24.0267	25.2715	24.334	22.4048	23.6523	22.6208	21.7077	24.9985	23.9363	8.21354	4.39269	8.42515	5.74794	6.23321
7-18	25.0865	24.0442	25.2842	24.3481	22.4137	23.6683	22.6408	21.7192	25.0221	23.955	8.19748	4.00715	8.22617	5.70631	6.1661
7-19	17.6604	17.6504	17.8167	17.6413	17.0918	17.5149	16.3222	16.6491	18.1313	17.8316	6.29849	-2.89742	0.273333	-3.28153	-1.32207
7-20	17.6695	17.6948	17.83	17.6777	17.1252	17.5493	16.3534	16.6695	18.1734	17.8855	5.42936	-4.02509	-0.663409	-4.02793	-1.97802
7-21	17.6605	17.7386	17.8312	17.714	17.1593	17.573	16.3772	16.6912	18.1979	17.9386	4.1954	-5.36893	-1.77047	-4.94393	-2.78705
7-22	17.6281	17.7812	17.8188	17.7498	17.1938	17.5838	16.3914	16.7136	18.2002	17.9898	2.44671	-6.93795	-3.14238	-6.15831	-3.84912
7-23	17.5698	17.8217	17.7915	17.7846	17.228	17.5798	16.3941	16.7366	18.1754	18.0373	0.245415	-8.67424	-4.71293	-7.54973	-5.16227
7-24	17.486	17.8593	17.7493	17.8177	17.2615	17.56	16.3838	16.7598	18.1202	18.0797	-2.26345	-10.3911	-6.39825	-8.94922	-6.66782
7-25	17.3792	17.8923	17.6931	17.8487	17.2936	17.5238	16.3582	16.7826	18.0333	18.1154	-5.14713	-12.187	-8.23205	-10.2859	-8.32008
7-26	13.61	16.5688	14.75	17.1212	16.6137	14.1237	13.5737	16.1975	13.7138	16.27	-28.9425	-6.52925	-22.3746	-17.2598	-21.82
7-27	13.5986	16.51	14.7186	17.0743	16.5657	14.0671	13.5386	16.1571	13.6571	16.2014	-27.8143	-3.73057	-21.0367	-16.3783	-21.0929
7-28	13.605	16.4533	14.7	17.0283	16.5183	14.02	13.5083	16.1167	13.61	16.135	-26.5433	-0.200667	-19.3695	-15.4463	-20.2217
7-29	13.638	16.398	14.7	16.982	16.472	13.984	13.484	16.078	13.574	16.072	-24.95	4.5552	-17.1894	-14.2556	-19.118
7-30	17.7431	18.7404	17.8206	18.9829	18.365	17.7579	17.7212	18.4825	17.7879	18.4073	-4.50208	-4.02367	-1.55577	-2.7761	-3.42675
7-31	17.784	18.7415	17.8525	18.97	18.3577	17.7867	17.736	18.4723	17.8306	18.4152	-4.33221	-3.82787	-1.3635	-2.67865	-3.20633
8-1	17.8217	18.7433	17.8837	18.9588	18.3515	17.8144	17.75	18.4629	17.8708	18.424	-4.26846	-3.731	-1.24046	-2.66004	-3.03904
8-2	17.855	18.746	17.9135	18.949	18.3465	17.84	17.7623	18.4544	17.9075	18.4335	-4.29575	-3.72725	-1.20525	-2.69921	-2.94271
8-3	26.2738	25.9135	25.8533	25.2883	24.1906	25.3438	24.7817	23.776	25.9902	25.3448	3.804	-2.13267	3.54313	2.88323	1.96104
8-4	26.3169	25.9079	26.0679	25.4083	24.2106	25.3565	24.7783	23.791	25.9483	25.3073	4.16983	0.160604	4.17815	3.31877	2.59581
8-5	25.5663	25.6515	25.0296	24.9971	23.974	24.7223	24.6644	23.7363	25.1492	24.9473	3.53327	-4.45435	1.47788	2.11738	0.2505
8-6	26.1321	25.4533	25.5467	24.5998	23.5821	24.7837	24.1808	23.396	25.1412	24.5258	6.11163	6.03792	6.84019	3.9779	4.0636
8-7	27.5183	26.4331	27.2	25.6754	24.3556	26.1092	25.2871	23.885	26.8688	25.7294	8.51531	9.70742	10.0733	6.28471	6.5405
8-8	28.0308	27.0565	27.9931	26.4931	25.0744	26.7769	25.7721	24.4179	27.5546	26.515	6.8426	9.74096	8.21225	8.14348	5.40875
8-9	27.4898	27.0342	27.5963	26.7092	25.2319	26.5171	25.8415	24.6392	27.2619	26.5706	5.02931	3.40085	4.24915	5.84154	2.99585
8-10	27.4994	26.9433	27.51	26.5677	25.0635	26.3258	25.6035	24.531	27.194	26.4635	5.30408	6.4819	4.90619	6.09821	3.3071
8-11	27.7425	27.0517	27.7433	26.7315	25.0629	26.3885	25.7252	24.5392	27.421	26.6415	6.54894	6.30094	5.42944	7.87835	3.59546
8-12	28.1892	27.2646	28.004	26.9015	25.1896	26.8135	26.1265	24.6746	27.8871	26.9269	7.81408	6.67071	7.37225	9.06863	4.4145
8-13	28.7275	27.5058	28.2004	27.0833	25.3742	27.0252	26.3744	24.8725	28.2485	27.2325	8.74646	7.02906	7.18738	8.99475	4.83167
8-14	28.551	27.7737	27.9648	27.2552	25.4527	26.7817	26.5379	25.061	28.0531	27.4035	4.84513	1.3595	5.51269	7.00946	1.48685
8-15	26.5958	27.006	26.2575	26.5204	24.8158	25.3971	25.4371	24.7598	26.2327	26.3694	-3.23156	-4.00912	0.824979	-0.312833	-3.27771
8-16	25.6613	25.7512	25.1042	25.3373	23.7525	24.4377	24.0019	23.7408	25.0687	24.9879	2.70356	0.646229	4.59306	4.17098	0.276271
8-17	21.5158	24.686	22.5098	24.7465	23.1083	21.7423	21.9419	23.1269	21.6977	23.7185	-23.373	-17.4094	-11.3489	-16.8558	-19.3671
8-18	16.8288	19.435	16.7369	20.7908	19.5142	17.5429	18.1754	19.8623	16.8298	18.6485	-17.0981	-16.7714	-10.9115	-12.0656	-15.9069
8-19	16.8965	18.431	16.5283	18.3573	18.1471	17.2665	17.8113	18.6681	17.1115	18.0208	-6.16344	-8.15352	-4.69427	-4.60254	-6.86846
8-20	18.0092	18.6838	17.4054	18.1802	18.1317	17.936	18.4946	18.6321	18.2219	18.4119	3.99113	-2.73419	0.35575	0.745125	-0.578354
8-21	20.6192	19.8994	20.0856	19.261	18.736	19.5885	19.215	18.8627	20.249	19.5596	11.2547	6.48969	8.56933	4.15923	6.01212
8-22	20.5206	20.7371	20.8231	20.6069	19.7531	20.1156	19.5054	19.4398	20.6731	20.4825	-1.06748	-0.808729	0.749396	-0.342688	-0.399625
8-23	21.535	20.94	21.8527	21.11	19.9706	20.8185	19.736	19.4115	21.5454	20.8496	11.452	5.86498	8.38581	3.88758	6.14721
8-24	23.0108	22.2617	23.5306	22.4823	21.0852	22.246	20.5746	20.0242	23.129	22.1915	7.39385	3.50569	7.18458	2.4201	6.03938
8-25	21.321	22.019	22.0123	22.5075	21.1488	21.3548	20.094	20.0794	21.7704	21.9231	-3.39585	-9.95635	-2.5294	-2.01631	-4.432
8-26	20.9642	21.2321	21.881	21.6656	20.5917	20.99	19.3031	19.5123	21.2406	21.1129	0.751458	-1.4816	1.12617	0.698083	-0.540313
8-27	21.6612	21.4381	22.561	22.1217	20.7965	21.536	19.7987	19.6075	21.8888	21.4394	6.71579	2.3949	4.39512	4.73733	1.88419
8-28	22.8885	22.3425	23.6198	22.9119	21.3677	22.3804	20.8183	20.2312	23.0577	22.3283	6.49644	2.06742	4.84856	4.59452	3.02548
8-29	23.23	22.7633	23.8925	23.3219	21.7273	22.7421	21.2081	20.6569	23.3717	22.701	5.61981	1.87908	5.63373	4.3671	2.80654
8-30	23.7275	23.175	24.2419	23.6508	22.0404	23.1488	21.7458	21.0673	23.8923	23.136	6.61363	2.96627	6.62179	4.89333	3.54546
8-31	24.5442	23.7504	24.8704	24.109	22.3219	23.3631	22.275	21.5452	24.4858	23.6627	5.17654	3.32985	5.58258	3.71104	3.99325
9-1	22.296	23.436	23.1708	23.9683	22.0927	21.8933	21.3367	21.6188	22.3279	23.0885	-16.3475	-13.8184	-9.38388	-8.29244	-10.7946
9-2	17.9406	20.044	18.6233	20.7277	19.6048	18.2944	18.3208	19.5773	18.1129	19.5852	-17.8661	-16.2873	-12.4582	-10.4627	-13.7782
9-3	18.0019	18.7673	18.0696	18.9108	18.3279	17.9465	17.7933	18.4071	18.0704	18.4967	-4.89637	-3.636	-1.78692	-3.39296	-2.89104
9-4	16.5006	18.0685	17.0206	18.4037	17.7175	16.6479	16.589	17.7713	16.7277	17.7935	-12.815	-11.6971	-10.1205	-9.0155	-9.531
9-5	15.7169	17.1342	15.9644	17.3888	16.9294	16.0023	16.0938	17.0462	16.024	16.9552	-9.09708	-10.0124	-7.21244	-6.13312	-7.62117
9-6	15.396	16.5406	15.571	16.6644	16.4092	15.6742	15.8144	16.6156	15.8665	16.5194	-6.63062	-7.139	-5.78273	-5.45235	-5.06265
9-7	17.3242	16.994	17.3229	17.0079	16.5519	17.0473	16.2631	16.4254	17.6654	17.1585	13.3661	3.82423	6.86417	1.24229	3.71163
9-8	13.638	16.398	14.7	16.982	16.472	13.984	13.484	16.078	13.574	16.072	-24.95	4.5552	-17.1894	-14.2556	-19.118
9-9	16.11	15.14	17.22	15.84	21.09	16.81	15.41	13.48	17.8	15.58	30.16	3.898	8.91	16.01	7.254
9-10	14.9365	14.7137	14.8254	14.685	15.9319	14.9592	14.1177	13.7119	15.604	15.2633	6.35279	4.64204	4.7231	4.34415	3.31733
9-11	14.9544	14.724	14.8373	14.6971	15.9237	14.9548	14.1315	13.7277	15.6121	15.2779	6.27967	4.48288	4.55956	4.21306	3.17025
9-12	15.8747	15.2418	17.4627	15.8831	17.0884	15.5582	14.9331	14.0982	16.6462	15.6253	11.6562	11.1242	1.99738	5.12153	-0.414689
9-13	17.8092	16.8254	19.1369	17.2119	18.4567	17.2719	16.1185	15.2994	18.2688	17.0173	9.79752	11.1067	5.5169	6.81448	2.12385
9-14	18.0296	17.8098	19.3537	18.9083	18.6446	18.0435	15.5635	15.8423	18.7794	18.34	2.84617	0.823375	1.81162	1.88906	-1.74858
9-15	17.2606	17.7458	17.5727	18.3333	16.7915	17.2204	15.68	16.1321	17.1265	17.8012	-6.67373	-7.76508	-7.56894	-4.06808	-6.08402
9-16	14.2035	16.3992	14.2523	16.7481	14.0921	15.8563	13.6248	15.4846	13.9717	16.3669	-20.5471	-18.4071	-17.36	-12.8257	-14.4084
9-17	11.919	13.9379	11.43	14.2442	11.9502	13.8848	12.3138	14.0035	11.7679	14.0935	-12.6769	-16.5547	-13.8484	-8.51498	-11.1102
9-18	10.2823	12.7885	9.88271	12.9127	10.3398	12.7508	10.7727	13.1248	10.2508	12.9256	-18.7936	-17.6794	-18.1825	-13.4783	-12.6828
9-19	10.6785	11.9069	10.5869	12.0777	10.3856	11.8348	10.7735	12.2419	10.8825	12.1404	-3.45052	-3.78654	-3.90119	-4.34579	-2.48525
9-20	11.6769	12.3558	11.6421	12.4873	11.1521	11.9875	11.2433	12.2233	11.8381	12.504	-1.33663	-2.202	-1.42023	-2.752	-1.13935
9-21	12.9702	12.9521	13.181	13.0292	12.4408	12.3954	11.9052	12.3775	13.195	13.0013	3.665	3.37981	3.1585	-0.371542	1.57808
9-22	13.6394	13.5108	14.2485	13.7781	13.2483	12.9502	12.0773	12.5812	13.876	13.5521	4.21233	4.77162	3.98802	0.0414792	1.63858
9-23	15.1581	14.5296	15.8183	14.8446	14.6621	13.789	13.225	13.1467	15.301	14.4637	5.8644	5.53248	5.44442	0.906271	1.99544
9-24	15.1419	14.945	15.6285	15.2429	14.6133	14.1215	13.3029	13.4492	15.0894	14.7783	1.61125	1.93352	2.99925	0.592187	0.626271
9-25	15.9646	15.2973	16.6519	15.5717	15.3196	14.4431	14.1127	13.7837	16.044	15.1546	6.53917	6.16065	4.23006	2.34075	1.82402
9-26	16.1206	15.8321	16.8235	16.1844	15.5163	14.7887	14.6104	14.3102	16.2473	15.6606	1.76823	2.0905	4.81248	1.31054	1.28679
9-27	14.9275	15.5883	15.4735	16.0012	14.8502	14.8537	14.0815	14.429	15.1635	15.6	-7.66344	-6.25777	-3.51829	-4.166	-4.67735
9-28	13.3723	14.375	13.8398	14.8471	13.4885	14.0633	13.0646	13.8181	13.6304	14.5719	-6.96462	-6.78408	-5.4291	-5.2074	-5.30056
9-29	13.3752	13.7277	14.3983	14.2827	12.7823	13.3235	11.9648	13.1054	13.9121	13.9996	2.93004	3.14152	-3.15177	-5.36644	-0.386104
9-30	14.1788	14.3042	15.2027	14.9365	13.4012	13.3258	12.3075	12.9917	14.5012	14.384	1.1646	1.1294	2.83429	-1.28869	-0.149354
10-1	12.6167	13.9462	13.501	14.6698	12.7052	13.3787	11.2792	12.7994	13.045	14.1148	-11.2287	-10.0448	-7.38925	-8.538	-7.2759
10-2	11.7188	12.8908	12.0073	13.5208	11.3219	12.6015	10.6717	12.125	11.781	13.121	-7.1911	-9.26875	-9.72904	-6.18581	-6.84435
10-3	11.931	12.5723	12.4663	12.9971	11.6342	12.0423	10.6715	11.7483	12.2885	12.7069	-1.51765	-0.520958	2.10473	-2.18629	0.142458
10-4	12.5469	12.8579	13.4587	13.4415	12.1519	12.3713	11.2427	11.8908	13.046	13.1354	-0.822396	0.308375	-2.28004	-2.50687	-1.34835
10-5	12.7592	12.9262	13.8531	13.6206	11.8963	12.2183	10.8423	11.7902	13.1004	13.1621	1.3279	1.78692	-2.33331	-3.009	-1.22308
10-6	13.8667	13.5542	14.8915	14.199	12.5604	12.3875	11.7348	12.0246	14.1188	13.6208	4.71137	4.37379	2.67773	1.15315	1.17065
10-7	14.7185	14.2562	15.8206	14.8131	13.3977	12.845	12.5029	12.52	15.0956	14.2885	4.65385	5.52919	4.64854	1.02754	1.80146
10-8	13.4202	14.3619	14.1023	14.9825	12.4708	13.0385	12.1975	12.8969	13.4675	14.4054	-11.2922	-10.3846	-9.42638	-7.49473	-6.29006
10-9	12.6581	13.1127	13.4238	13.6523	11.8088	12.1873	11.6627	12.2133	13.0338	13.3054	0.552813	0.504917	0.4315	-1.62998	0
10-10	12.3992	13.2521	12.8894	13.8087	11.8448	12.2852	12.0244	12.4744	12.7067	13.4802	-6.26783	-6.53956	-3.36962	-2.2079	0
10-11	12.7117	13.0042	12.9696	13.3533	12.2052	12.2206	12.4333	12.5148	12.9771	13.1975	-0.0584167	-1.42335	0.281208	-0.513771	0
10-12	10.6188	12.3894	11.0269	12.8654	10.7513	11.9044	10.6835	12.1621	10.8919	12.6742	-15.7072	-13.5789	-13.4883	-10.2462	0
10-13	8.55917	10.4294	9.8141	11.34	8.69521	10.5477	8.2974	10.694	9.48181	11.1463	-12.3434	-7.79815	-15.1137	-12.3875	0
10-14	7.42671	9.3375	8.79431	10.6417	7.1741	9.25333	6.69675	9.32792	8.18785	10.1481	-11.7927	-10.2097	-12.3754	-10.6654	0
10-15	7.41985	8.80202	9.01444	10.1312	7.04779	8.66	6.25631	8.57687	8.36669	9.57521	-5.62552	-3.57979	-8.1309	-8.38813	0
10-16	8.93977	9.38375	10.372	10.5398	7.74267	8.66271	7.10602	8.53104	9.64027	9.93479	1.06554	1.23048	-2.81133	-3.36121	0
10-17	9.67848	9.98354	11.174	11.0756	8.36617	8.8975	7.4024	8.68688	10.4587	10.4348	1.34906	1.92254	-0.738417	-3.52521	0
10-18	10.0095	10.4746	11.1317	11.4444	8.74637	9.22208	8.25417	9.00583	10.5326	10.7892	-1.39292	-1.78498	-0.209	-0.860042	0
10-19	10.8985	10.8581	11.9654	11.635	9.6619	9.65563	9.17479	9.52667	11.4352	11.139	2.95698	2.5994	-0.117021	-0.529604	0
10-20	10.8788	11.1492	11.809	11.9217	9.59454	9.80979	9.15208	9.73604	11.3163	11.3781	-1.26392	-1.30067	-0.97075	-1.75404	0

## Sheet: Fig6
Date of year 2011		Sap flow rate (L.h^-1)						Sap flow rate (L.h^-1)						Sap flow rate (L.h^-1)						Sap flow rate (L.h^-1)						Sap flow rate (L.h^-1)						Sap flow rate (L.h^-1)
May	Time (GMT+08:00) (h)	25 mm	16 mm	13 mm	9 mm	June	Time (GMT+08:00) (h)	25 mm	16 mm	13 mm	9 mm	July	Time (GMT+08:00) (h)	25 mm	16 mm	13 mm	9 mm	August	Time (GMT+08:00) (h)	25 mm	16 mm	13 mm	9 mm	September	Time (GMT+08:00) (h)	25 mm	16 mm	13 mm	9 mm	October	Time (GMT+08:00) (h)	25 mm	16 mm	13 mm	9 mm
May	00:20:00	0.41653	0.08894	0.05842	0.04133	June	00:20:00	0.11558	0.10641	0.04741	0.06219	July	00:20:00	0.07438	0.02183	0.02057	0.07115	August	00:20:00	0.06293	0.1064	0.07816	0.12834	September	00:20:00	0.19817	0.0395	0.02994	0.04334	October	00:20:00	0.24872	0.08504	0.10986	0.01255
May	00:40:00	0.41809	0.09217	0.06443	0.04274	June	00:40:00	0.10273	0.09755	0.05185	0.04726	July	00:40:00	0.08879	0.03294	0.02514	0.08033	August	00:40:00	0.06423	0.14357	0.08941	0.13765	September	00:40:00	0.18197	0.03756	0.02062	0.04102	October	00:40:00	0.22527	0.0627	0.07859	0.00906
May	01:00:00	0.40283	0.0898	0.06416	0.04222	June	01:00:00	0.06337	0.04482	0.03521	0.01414	July	01:00:00	0.01162	0.00966	0.00385	0.04837	August	01:00:00	0.03974	0.07715	0.05328	0.10303	September	01:00:00	0.18396	0.03731	0.02091	0.04319	October	01:00:00	0.27493	0.08242	0.1064	0.02397
May	01:20:00	0.38725	0.08306	0.05978	0.03932	June	01:20:00	0.06497	0.0449	0.03254	0.02858	July	01:20:00	0.04693	0.04384	0.0003	0.08037	August	01:20:00	0.03679	0.09977	0.068	0.10722	September	01:20:00	0.1965	0.03741	0.02357	0.06457	October	01:20:00	0.27117	0.07531	0.09899	0.02056
May	01:40:00	0.33884	0.06592	0.04635	0.03023	June	01:40:00	0.06294	0.03939	0.03306	0.04048	July	01:40:00	0.09876	0.02956	0.00828	0.09399	August	01:40:00	0.0341	0.12354	0.07513	0.11954	September	01:40:00	0.20674	0.04476	0.03507	0.10714	October	01:40:00	0.25331	0.08296	0.09243	0.04753
May	02:00:00	0.31698	0.05877	0.04326	0.03073	June	02:00:00	0.06121	0.03451	0.03182	0.03591	July	02:00:00	0.14641	0.04314	0.03824	0.08404	August	02:00:00	0.03245	0.16398	0.11469	0.14551	September	02:00:00	0.18788	0.04258	0.04152	0.11474	October	02:00:00	0.25566	0.09282	0.09742	0.04634
May	02:20:00	0.23516	0.04469	0.03633	0.02172	June	02:20:00	0.06048	0.03264	0.03285	0.03337	July	02:20:00	0.13291	0.0642	0.04618	0.10601	August	02:20:00	0.02229	0.12657	0.07078	0.10002	September	02:20:00	0.08223	0.01118	0.01524	0.08139	October	02:20:00	0.26849	0.11041	0.11763	0.0698
May	02:40:00	0.21467	0.03449	0.04008	0.01625	June	02:40:00	0.05554	0.02603	0.0332	0.04826	July	02:40:00	0.09122	0.01976	0.00364	0.07066	August	02:40:00	0.00905	0.16573	0.11265	0.12053	September	02:40:00	0.07204	0.01506	0.02741	0.10861	October	02:40:00	0.28594	0.12403	0.12176	0.06337
May	03:00:00	0.20787	0.03021	0.04553	0.02285	June	03:00:00	0.05483	0.03192	0.0335	0.06218	July	03:00:00	0.13291	0.0425	0.03204	0.07704	August	03:00:00	0.019	0.19753	0.13644	0.12608	September	03:00:00	0.07387	0.01972	0.03535	0.11893	October	03:00:00	0.27989	0.1371	0.13045	0.0542
May	03:20:00	0.15741	0.01264	0.03281	0.01505	June	03:20:00	0.05402	0.02744	0.03574	0.07307	July	03:20:00	0.1995	0.05211	0.03326	0.07716	August	03:20:00	0.08966	0.23282	0.16755	0.14856	September	03:20:00	0.08769	0.03023	0.04799	0.12903	October	03:20:00	0.29397	0.143	0.13045	0.08142
May	03:40:00	0.17873	0.02272	0.0391	0.02003	June	03:40:00	0.01923	0.0052	0.01728	0.05349	July	03:40:00	0.21861	0.07122	0.05397	0.08782	August	03:40:00	0.09385	0.27501	0.20666	0.17614	September	03:40:00	0.05847	0.018	0.02728	0.08222	October	03:40:00	0.28594	0.15492	0.14586	0.04959
May	04:00:00	0.18184	0.02651	0.03805	0.02098	June	04:00:00	0.02243	-0.000129338	0.01752	0.07277	July	04:00:00	0.25684	0.07056	0.05892	0.07789	August	04:00:00	0.07147	0.13682	0.10535	0.10477	September	04:00:00	0.06617	0.0144	0.03141	0.08907	October	04:00:00	0.23001	0.11856	0.09459	0.04255
May	04:20:00	0.21029	0.03573	0.04231	0.02358	June	04:20:00	0.00817	0.01254	0.01463	0.09228	July	04:20:00	0.28145	0.06712	0.06749	0.0826	August	04:20:00	0.09521	0.11794	0.10269	0.11704	September	04:20:00	0.03686	0.02956	0.01251	0.11071	October	04:20:00	0.26421	0.15933	0.13877	0.00149
May	04:40:00	0.2077	0.0366	0.04271	0.02109	June	04:40:00	-0.000731682	0.0358	0.01517	0.11897	July	04:40:00	0.29081	0.06545	0.0805	0.08779	August	04:40:00	0.1552	0.10503	0.10433	0.13751	September	04:40:00	0.03363	0.09344	0.04708	0.12198	October	04:40:00	0.22235	0.13727	0.08974	0.04753
May	05:00:00	0.20983	0.03619	0.04381	0.02187	June	05:00:00	0.01368	0.05652	0.01824	0.1321	July	05:00:00	0.31104	0.08362	0.08851	0.09489	August	05:00:00	0.13073	0.06862	0.08462	0.08548	September	05:00:00	7.65837e-05	0.08323	4.2596e-05	0.09221	October	05:00:00	0.25169	0.18153	0.13518	0.04634
May	05:20:00	0.24388	0.04721	0.04658	0.03098	June	05:20:00	0.01142	0.04197	0.00528	0.0977	July	05:20:00	0.28696	0.07586	0.09503	0.09411	August	05:20:00	0.11722	0.04915	0.0732	0.09659	September	05:20:00	0.02447	0.12318	0.0261	0.10939	October	05:20:00	0.23611	0.16071	0.09092	0.0698
May	05:40:00	0.23199	0.04731	0.04538	0.02976	June	05:40:00	0.03743	0.06063	0.017	0.09863	July	05:40:00	0.15807	0.01443	0.00722	0.04869	August	05:40:00	0.10747	0.04612	0.08464	0.09929	September	05:40:00	0.05695	0.13802	0.05477	0.11457	October	05:40:00	0.25912	0.19499	0.13162	0.06337
May	06:00:00	0.2479	0.05087	0.04893	0.0334	June	06:00:00	0.06347	0.07849	0.01911	0.10665	July	06:00:00	0.17831	0.02336	0.03349	0.05389	August	06:00:00	0.08309	0.08806	0.09781	0.11641	September	06:00:00	0.08263	0.14575	0.08143	0.11558	October	06:00:00	0.27339	0.20809	0.15389	0.0542
May	06:20:00	0.18081	0.02709	0.03228	0.01813	June	06:20:00	0.08062	0.08519	0.02753	0.11364	July	06:20:00	0.2033	0.02286	0.0241	0.05159	August	06:20:00	0.0912	0.1384	0.1259	0.14898	September	06:20:00	0.11773	0.15105	0.08923	0.12563	October	06:20:00	0.24648	0.18537	0.10395	0.08142
May	06:40:00	0.17808	0.02649	0.03618	0.02023	June	06:40:00	0.08681	0.09491	0.03769	0.11063	July	06:40:00	0.13509	0.01515	0.02189	0.05062	August	06:40:00	0.17067	0.15373	0.1212	0.16485	September	06:40:00	0.23026	0.12119	0.10361	0.13599	October	06:40:00	0.31537	0.20467	0.15508	0.04959
May	07:00:00	0.1877	0.03033	0.03915	0.02141	June	07:00:00	0.01937	0.0572	2.96377e-05	0.0685	July	07:00:00	0.15708	0.01577	0.02311	0.0348	August	07:00:00	0.57621	0.11729	0.10753	0.16033	September	07:00:00	0.25429	0.06515	0.09571	0.11076	October	07:00:00	0.24736	0.14163	0.09908	0.04255
May	07:20:00	0.18428	0.03164	0.03987	0.02336	June	07:20:00	0.0677	0.07997	0.01422	0.08497	July	07:20:00	0.10291	0.01521	0.0168	0.00519	August	07:20:00	1.14231	0.08818	0.08676	0.13453	September	07:20:00	0.30023	0.04786	0.06371	0.06873	October	07:20:00	0.29799	0.11561	0.11412	0.00149
May	07:40:00	0.2005	0.03577	0.04487	0.02831	June	07:40:00	0.09548	0.09567	0.03922	0.0998	July	07:40:00	0.06279	0.01312	0.01419	0.00255	August	07:40:00	1.157	0.09452	0.10941	0.1637	September	07:40:00	0.57555	0.05791	0.07975	0.07544	October	07:40:00	0.30934	0.07508	0.08867	0.01426
May	08:00:00	0.20299	0.03651	0.04645	0.02832	June	08:00:00	0.10355	0.09776	0.04355	0.10723	July	08:00:00	0.0997	0.02986	0.03566	0.02021	August	08:00:00	0.33999	0.11045	0.1548	0.11876	September	08:00:00	0.82555	0.11406	0.09902	0.09379	October	08:00:00	0.44729	0.07065	0.09359	0.04619
May	08:20:00	0.18358	0.02222	0.03541	0.01921	June	08:20:00	0.06305	0.08045	0.02184	0.07789	July	08:20:00	0.11392	0.0371	0.05613	0.01644	August	08:20:00	0.25734	0.21506	0.08884	0.06739	September	08:20:00	0.36427	0.12198	0.23848	0.08805	October	08:20:00	0.63355	0.0599	0.08754	0.04489
May	08:40:00	0.19583	0.03264	0.04072	0.02168	June	08:40:00	0.09072	0.09346	0.03303	0.07989	July	08:40:00	0.13601	0.04182	0.06954	0.02211	August	08:40:00	0.60805	0.13067	0.12843	0.0616	September	08:40:00	0.32017	0.11942	0.23659	0.0919	October	08:40:00	0.75176	0.05181	0.07941	0.0373
May	09:00:00	0.22154	0.03709	0.04341	0.02512	June	09:00:00	0.12341	0.1067	0.05488	0.09071	July	09:00:00	0.24827	0.05872	0.09175	0.02324	August	09:00:00	0.92856	0.17872	0.13804	0.05262	September	09:00:00	0.37352	0.11556	0.13185	0.09168	October	09:00:00	1.10523	0.0535	0.08247	0.02658
May	09:20:00	0.234	0.04359	0.04894	0.02857	June	09:20:00	0.14363	0.11569	0.06811	0.10142	July	09:20:00	0.38547	0.08967	0.10537	0.0285	August	09:20:00	0.53394	0.14772	0.10865	0.03985	September	09:20:00	3.22685	0.10232	0.09471	0.051	October	09:20:00	2.3973	0.05674	0.09588	0.02298
May	09:40:00	0.25425	0.0478	0.04997	0.0295	June	09:40:00	0.16271	0.1228	0.08019	0.10325	July	09:40:00	0.73734	0.13395	0.165	0.03612	August	09:40:00	1.895	0.18324	0.17159	0.0624	September	09:40:00	3.6069	0.11823	0.11421	0.06984	October	09:40:00	2.68002	0.0644	0.10783	0.01932
May	10:00:00	0.21438	0.02894	0.03497	0.01727	June	10:00:00	0.15724	0.10521	0.04155	0.07043	July	10:00:00	0.70642	0.17239	0.19394	0.04622	August	10:00:00	1.76314	0.15588	0.1209	0.03979	September	10:00:00	1.86896	0.12378	0.14035	0.06402	October	10:00:00	1.20898	0.06851	0.12186	0.0018
May	10:20:00	0.23002	0.03551	0.03948	0.02047	June	10:20:00	0.20381	0.11592	0.05722	0.08092	July	10:20:00	0.5407	0.19501	0.22264	0.05622	August	10:20:00	0.81818	0.15652	0.16613	0.03085	September	10:20:00	0.57555	0.1234	0.15232	0.05893	October	10:20:00	1.09701	0.07038	0.15075	0.00962
May	10:40:00	0.2528	0.04428	0.04386	0.02613	June	10:40:00	0.23039	0.12516	0.06832	0.08634	July	10:40:00	0.79373	0.27041	0.29538	0.0637	August	10:40:00	0.93706	0.17071	0.17505	0.04073	September	10:40:00	0.50417	0.12538	0.12541	0.05325	October	10:40:00	1.65277	0.07374	0.15405	0.06947
May	11:00:00	0.26824	0.04913	0.04623	0.02833	June	11:00:00	0.2676	0.13	0.08742	0.09103	July	11:00:00	0.61436	0.31258	0.30755	0.0767	August	11:00:00	0.91576	0.19159	0.29925	0.05456	September	11:00:00	0.4864	0.11784	0.18184	-2.52511e-05	October	11:00:00	1.3208	0.08159	0.16708	0.08549
May	11:20:00	0.26824	0.0499	0.04513	0.02508	June	11:20:00	0.21905	0.10155	0.02999	0.05449	July	11:20:00	0.67028	0.28472	0.27806	0.05699	August	11:20:00	0.84856	0.18114	0.23479	0.04342	September	11:20:00	0.24106	0.09832	0.07224	0.0926	October	11:20:00	1.00718	0.08226	0.17928	0.09702
May	11:40:00	0.27296	0.04854	0.04428	0.02513	June	11:40:00	0.24982	0.10629	0.02954	0.05783	July	11:40:00	0.60282	0.25893	0.23049	0.04502	August	11:40:00	0.63642	0.17016	0.19389	0.03447	September	11:40:00	0.23798	0.10056	0.07913	0.08703	October	11:40:00	0.94116	0.07329	0.14638	0.07308
May	12:00:00	0.27296	0.05083	0.04419	0.02638	June	12:00:00	0.27238	0.10114	0.03646	0.05274	July	12:00:00	0.63542	0.2789	0.26163	0.05613	August	12:00:00	0.6914	0.16026	0.10183	0.03765	September	12:00:00	0.39239	0.12959	0.10831	0.06926	October	12:00:00	1.65866	0.07124	0.08328	0.01203
May	12:20:00	0.2331	0.0335	0.03216	0.01638	June	12:20:00	0.27144	0.09831	0.04067	0.04452	July	12:20:00	0.71373	0.31922	0.28051	0.0649	August	12:20:00	1.34664	0.1887	0.22098	0.03728	September	12:20:00	0.43187	0.1275	0.1225	0.07078	October	12:20:00	1.31566	0.07078	0.11734	0.04656
May	12:40:00	0.24253	0.03442	0.03186	0.01794	June	12:40:00	0.31855	0.09282	0.03938	0.02266	July	12:40:00	0.77969	0.299	0.23263	0.05908	August	12:40:00	1.15886	0.216	0.20339	0.04799	September	12:40:00	0.48213	0.1211	0.15446	0.0349	October	12:40:00	1.00029	0.06777	0.09301	0.02523
May	13:00:00	0.21682	0.0297	0.03169	0.01485	June	13:00:00	0.23166	0.07093	0.04041	0.01339	July	13:00:00	0.73504	0.33057	0.24373	0.05417	August	13:00:00	0.74444	0.19052	0.17238	0.03635	September	13:00:00	0.38858	0.12559	0.10576	0.03472	October	13:00:00	2.11947	0.05686	0.05943	0.00257
May	13:20:00	0.2191	0.0297	0.02986	0.01298	June	13:20:00	0.18051	0.05897	0.04359	0.01441	July	13:20:00	0.65911	0.26954	0.22687	0.03441	August	13:20:00	0.96699	0.24214	0.17249	0.05515	September	13:20:00	0.41699	0.123	0.1041	0.02689	October	13:20:00	1.14098	0.06113	0.07017	0.00904
May	13:40:00	0.21894	0.03164	0.03403	0.01432	June	13:40:00	0.14842	0.05012	0.04457	0.01714	July	13:40:00	0.61253	0.29025	0.24482	0.05121	August	13:40:00	0.76638	0.19523	0.17066	0.04991	September	13:40:00	0.38404	0.12622	0.09388	0.02701	October	13:40:00	1.83941	0.05264	0.07541	0.02277
May	14:00:00	0.20926	0.03245	0.03218	0.01402	June	14:00:00	0.14437	0.04969	0.06658	0.02606	July	14:00:00	0.61631	0.25876	0.209	0.04426	August	14:00:00	0.6166	0.17585	0.13138	0.03756	September	14:00:00	0.63818	0.14059	0.16303	0.01824	October	14:00:00	1.86012	0.04735	0.06134	0.01399
May	14:20:00	0.22544	0.03736	0.03444	0.01954	June	14:20:00	0.12767	0.04384	0.08982	0.02402	July	14:20:00	0.71268	0.26601	0.25642	0.0455	August	14:20:00	0.71529	0.15791	0.18784	0.0444	September	14:20:00	0.54128	0.15651	0.13542	0.0579	October	14:20:00	1.35981	0.05088	0.05446	0.00358
May	14:40:00	0.22781	0.03685	0.03497	0.01934	June	14:40:00	0.15739	0.05254	0.25189	0.03308	July	14:40:00	0.57149	0.2347	0.20087	0.03486	August	14:40:00	0.44794	0.15839	0.11936	0.01841	September	14:40:00	0.39042	0.12553	0.11922	0.01687	October	14:40:00	0.78563	0.04756	0.0333	0.01426
May	15:00:00	0.24041	0.03767	0.035	0.02154	June	15:00:00	0.25215	0.06591	0.19063	0.03876	July	15:00:00	0.54441	0.23302	0.17888	0.03532	August	15:00:00	0.60759	0.17429	0.16932	0.03135	September	15:00:00	0.47502	0.1431	0.12796	0.05016	October	15:00:00	0.34607	0.04725	0.00106	0.04619
May	15:20:00	0.2217	0.03862	0.03357	0.01876	June	15:20:00	0.90292	0.1059	0.17761	0.05509	July	15:20:00	0.69061	0.23882	0.23894	0.03955	August	15:20:00	0.45365	0.1575	0.15094	0.02231	September	15:20:00	0.43097	0.14785	0.13146	0.0606	October	15:20:00	0.19418	0.04497	8.12055e-05	0.04489
May	15:40:00	0.19583	0.02806	0.03092	0.01465	June	15:40:00	1.0145	0.16283	0.14276	0.06213	July	15:40:00	0.6956	0.28455	0.24177	0.03671	August	15:40:00	0.43585	0.15527	0.11511	0.03402	September	15:40:00	0.36648	0.14201	0.12023	0.05089	October	15:40:00	0.12886	0.03829	0.00099382	0.0373
May	16:00:00	0.19111	0.02748	0.03268	0.01459	June	16:00:00	0.91452	0.22986	0.11562	0.0612	July	16:00:00	0.57313	0.20677	0.19595	0.02595	August	16:00:00	0.34118	0.15354	0.12573	0.01506	September	16:00:00	0.26474	0.12969	0.0997	0.02858	October	16:00:00	0.10837	0.03863	0.01205	0.02658
May	16:20:00	0.19111	0.02593	0.03374	0.01681	June	16:20:00	1.05565	0.21787	0.10195	0.05489	July	16:20:00	0.65685	0.23081	0.23611	0.03795	August	16:20:00	0.28401	0.16951	0.12827	0.0096	September	16:20:00	0.22619	0.12189	0.106	0.0276	October	16:20:00	0.07432	0.02999	0.00701	0.02298
May	16:40:00	0.18883	0.02883	0.03525	0.01809	June	16:40:00	1.38	0.1741	0.11149	0.05728	July	16:40:00	0.58304	0.20141	0.19509	0.03525	August	16:40:00	0.17692	0.10329	0.08572	2.01339e-05	September	16:40:00	0.20527	0.11216	0.08615	0.03402	October	16:40:00	0.0357	0.0197	0.000384387	0.01932
May	17:00:00	0.20771	0.03196	0.03668	0.01871	June	17:00:00	0.95285	0.13903	0.12344	0.05908	July	17:00:00	0.51818	0.20834	0.16146	0.03313	August	17:00:00	0.22931	0.11316	0.08369	0.03074	September	17:00:00	0.16448	0.09585	0.07722	0.07708	October	17:00:00	0.02776	0.01846	0.01667	0.0018
May	17:20:00	0.1933	0.02881	0.03526	0.01807	June	17:20:00	0.59883	0.13071	0.13148	0.06162	July	17:20:00	0.55944	0.19469	0.16568	0.03654	August	17:20:00	0.2225	0.08895	0.07038	0.05288	September	17:20:00	0.18215	0.09624	0.07406	0.09516	October	17:20:00	0.01384	5.72664e-05	0.00792	0.00962
May	17:40:00	0.18493	0.02523	0.03427	0.01814	June	17:40:00	0.63974	0.12937	0.13397	0.0664	July	17:40:00	0.58342	0.23552	0.18972	0.05123	August	17:40:00	0.03299	0.00307	-3.1556e-05	0.08193	September	17:40:00	0.17977	0.08876	0.06594	0.08613	October	17:40:00	0.00798	0.00963	1.34413e-05	0.06947
May	18:00:00	0.158	0.02574	0.02999	0.01984	June	18:00:00	0.66009	0.13765	0.14975	0.07101	July	18:00:00	0.60212	0.26085	0.1697	0.05186	August	18:00:00	-3.60635e-05	0.01138	0.03267	0.15123	September	18:00:00	0.14725	0.07591	0.05579	0.0842	October	18:00:00	2.25911e-05	0.08478	0.01532	0.06947
May	18:20:00	0.1233	0.02738	0.02561	0.02002	June	18:20:00	0.68288	0.13845	0.14002	0.07294	July	18:20:00	0.60039	0.23264	0.15521	0.04901	August	18:20:00	0.03957	0.02629	0.02545	0.20356	September	18:20:00	0.1118	0.05954	0.03951	0.0944	October	18:20:00	0.000276486	0.12922	0.02293	0.10629
May	18:40:00	0.11348	0.03191	0.03215	0.02384	June	18:40:00	0.69589	0.1301	0.14923	0.06859	July	18:40:00	0.50389	0.19737	0.12483	0.02541	August	18:40:00	0.11502	0.06858	0.07299	0.1368	September	18:40:00	0.08199	0.04923	0.02861	0.10157	October	18:40:00	0.00575	0.1534	0.03732	0.11607
May	19:00:00	0.09449	0.02989	0.02723	0.02016	June	19:00:00	0.60516	0.133	0.15719	0.06988	July	19:00:00	0.34306	0.10785	0.0879	0.0139	August	19:00:00	0.21465	0.09463	0.08263	0.05225	September	19:00:00	0.06281	0.03564	0.02393	0.10091	October	19:00:00	0.00402	0.17577	0.0474	0.12837
May	19:20:00	0.07613	0.02637	0.02126	0.01646	June	19:20:00	0.58657	0.13513	0.16408	0.06952	July	19:20:00	0.18823	0.05803	0.05863	0.0003	August	19:20:00	0.23463	0.11216	0.09781	0.05213	September	19:20:00	0.04016	0.02478	0.01875	0.09645	October	19:20:00	0.02104	0.18684	0.06475	0.12209
May	19:40:00	0.08001	0.03008	0.02677	0.02092	June	19:40:00	0.62441	0.1386	0.17019	0.0733	July	19:40:00	0.15326	0.04959	0.05287	0.01613	August	19:40:00	0.2572	0.11043	0.12837	0.09492	September	19:40:00	0.03791	0.02539	0.02682	0.1305	October	19:40:00	0.02901	0.18144	0.06438	0.11706
May	20:00:00	0.07165	0.02829	0.0216	0.017	June	20:00:00	0.67153	0.14552	0.1889	0.07655	July	20:00:00	0.12306	0.03801	0.0415	0.03968	August	20:00:00	0.1809	0.06994	0.09104	0.07875	September	20:00:00	0.00937	0.00511	0.00693	0.08285	October	20:00:00	0.04981	0.2075	0.13534	0.07216
May	20:20:00	0.07673	0.03119	0.02645	0.02219	June	20:20:00	0.62282	0.15203	0.17528	0.08266	July	20:20:00	0.0568	0.02335	0.03099	0.07503	August	20:20:00	0.16489	0.07316	0.10322	0.12171	September	20:20:00	0.02247	0.01157	0.02161	0.11447	October	20:20:00	0.08591	0.14103	0.10342	0.03761
May	20:40:00	0.07759	0.03158	0.02262	0.02067	June	20:40:00	0.67991	0.15636	0.20265	0.08459	July	20:40:00	0.02683	0.01692	0.02096	0.07931	August	20:40:00	0.13812	0.04768	0.07033	0.09694	September	20:40:00	0.01423	-1.82142e-05	0.00913	0.09022	October	20:40:00	0.10549	0.11718	0.1256	0.02716
May	21:00:00	0.08511	0.03602	0.02783	0.02225	June	21:00:00	0.5556	0.14422	0.16697	0.07612	July	21:00:00	0.01825	0.01755	0.02785	0.11804	August	21:00:00	0.15634	0.05721	0.08615	0.11647	September	21:00:00	0.0387	0.02046	0.02653	0.11476	October	21:00:00	0.10467	0.12606	0.16302	0.00847
May	21:20:00	0.08247	0.03466	0.02362	0.01962	June	21:20:00	0.46592	0.13732	0.17548	0.07394	July	21:20:00	0.01398	8.12492e-05	0.00879	0.09061	August	21:20:00	0.13448	0.04085	0.06709	0.09532	September	21:20:00	0.05824	0.03133	0.03811	0.10532	October	21:20:00	0.11306	0.17159	0.23223	0.02104
May	21:40:00	0.08899	0.03822	0.02727	0.02362	June	21:40:00	0.52747	0.12866	0.17126	0.0656	July	21:40:00	0.02101	0.00737	0.02427	0.129	August	21:40:00	0.1495	0.05965	0.0921	0.13208	September	21:40:00	0.06934	0.03256	0.04341	0.10382	October	21:40:00	0.11527	0.1576	0.13044	0.00865
May	22:00:00	0.09782	0.04129	0.02378	0.02309	June	22:00:00	0.51068	0.13655	0.18322	0.0687	July	22:00:00	0.00775	0.00339	0.01023	0.09778	August	22:00:00	0.10219	0.02288	0.05605	0.10792	September	22:00:00	0.05932	0.02671	0.04101	0.10682	October	22:00:00	0.15531	0.16014	0.15167	0.05201
May	22:20:00	0.12223	0.04947	0.0308	0.02582	June	22:20:00	0.55249	0.13055	0.19575	0.06604	July	22:20:00	0.02734	0.01994	0.03503	0.11346	August	22:20:00	0.14916	0.04381	0.07925	0.12371	September	22:20:00	0.04774	0.01366	0.0172	0.07987	October	22:20:00	0.17253	0.17323	0.15219	0.02104
May	22:40:00	0.15265	0.05347	0.03389	0.02885	June	22:40:00	0.47031	0.12205	0.15374	0.06055	July	22:40:00	0.05091	0.03138	0.06	0.13913	August	22:40:00	0.13933	0.03792	0.08177	0.13914	September	22:40:00	0.05752	0.02431	0.03314	0.10062	October	22:40:00	0.19185	0.19076	0.18211	0.00865
May	23:00:00	0.17215	0.05616	0.03504	0.03012	June	23:00:00	0.5753	0.14248	0.19641	0.07235	July	23:00:00	0.01081	0.0085	0.02185	0.08168	August	23:00:00	0.08209	0.01388	0.04823	0.09023	September	23:00:00	0.08569	0.03166	0.04435	0.10309	October	23:00:00	0.21228	0.21773	0.22564	0.05201
May	23:20:00	0.19836	0.05767	0.03831	0.02748	June	23:20:00	0.4956	0.12164	0.13994	0.05835	July	23:20:00	0.000137241	0.01929	0.04685	0.11729	August	23:20:00	0.07151	0.0002	0.0494	0.10766	September	23:20:00	0.09961	0.03563	0.04497	0.10933	October	23:20:00	0.19459	0.18307	0.13105	0.05201
May	23:40:00	0.18573	0.04798	0.03041	0.02396	June	23:40:00	0.57245	0.13966	0.18186	0.06645	July	23:40:00	0.04859	0.04323	0.06917	0.132	August	23:40:00	0.06687	0.05937	0.06829	0.12258	September	23:40:00	0.10673	0.03623	0.04548	0.11257	October	23:40:00	0.57245	0.13966	0.18186	0.06645
May	00:00:00	0.18995	0.05232	0.00748	0.0118	June	00:00:00	0.44502	0.10996	0.13365	0.04824	July	00:00:00	0.03663	0.07867	0.01752	0.0894	August	00:00:00	0.03888	0.0556	0.03365	0.10449	September	00:00:00	0.2605	0.04392	0.04749	0.12228	October	00:00:00	0.44502	0.10996	0.13365	0.04824
May	00:20:00	0.16975	0.04659	-1.09794e-05	0.00849	June	00:20:00	0.61112	0.12129	0.17212	0.05507	July	00:20:00	0.01914	0.10391	0.0402	0.11548	August	00:20:00	0.08797	0.14154	0.06214	0.17726	September	00:20:00	0.26682	0.04349	0.0553	0.13339	October	00:20:00	0.61112	0.12129	0.17212	0.05507
May	00:40:00	0.19069	0.04196	0.03315	0.01979	June	00:40:00	0.56692	0.10763	0.13744	0.04961	July	00:40:00	0.04232	0.11552	0.03978	0.11677	August	00:40:00	0.11391	0.13934	0.09155	0.15138	September	00:40:00	0.21466	0.02303	0.02281	0.08669	October	00:40:00	0.56692	0.10763	0.13744	0.04961
May	01:00:00	0.16604	0.03609	0.02913	0.02033	June	01:00:00	0.55263	0.12683	0.17706	0.06169	July	01:00:00	0.01779	0.08844	0.02668	0.07408	August	01:00:00	0.12182	0.09393	0.07967	0.12186	September	01:00:00	0.22063	0.0248	0.02162	0.10092	October	01:00:00	0.55263	0.12683	0.17706	0.06169
May	01:20:00	0.15372	0.03669	0.02869	0.02327	June	01:20:00	0.5086	0.11052	0.14029	0.0547	July	01:20:00	0.0522	0.09726	0.03931	0.08523	August	01:20:00	0.12198	0.08744	0.06671	0.12035	September	01:20:00	0.22878	0.0271	0.02747	0.10724	October	01:20:00	0.5086	0.11052	0.14029	0.0547
May	01:40:00	0.14176	0.03751	0.02759	0.02199	June	01:40:00	0.57654	0.12805	0.18098	0.0627	July	01:40:00	0.06661	0.09668	0.04912	0.08612	August	01:40:00	0.08128	0.02384	0.01556	0.09581	September	01:40:00	0.24457	0.03083	0.03251	0.12645	October	01:40:00	0.57654	0.12805	0.18098	0.0627
May	02:00:00	0.1256	0.04088	0.02807	0.02287	June	02:00:00	0.53549	0.1072	0.14781	0.05094	July	02:00:00	0.08667	0.10538	0.06008	0.09624	August	02:00:00	0.08057	0.0797	0.02958	0.11774	September	02:00:00	0.25786	0.03412	0.04183	0.11509	October	02:00:00	0.53549	0.1072	0.14781	0.05094
May	02:20:00	0.12959	0.04348	0.03469	0.02539	June	02:20:00	0.64862	0.12568	0.17683	0.06236	July	02:20:00	0.08667	0.10817	0.06215	0.10887	August	02:20:00	0.08772	0.10588	0.03849	0.12132	September	02:20:00	0.25786	0.03757	0.05035	0.12629	October	02:20:00	0.64862	0.12568	0.17683	0.06236
May	02:40:00	0.10873	0.03501	0.02818	0.02062	June	02:40:00	0.57516	0.10637	0.1466	0.0451	July	02:40:00	0.09917	0.1109	0.0675	0.11743	August	02:40:00	0.0749	0.1428	0.05534	0.13578	September	02:40:00	0.2001	0.01701	0.01755	0.08198	October	02:40:00	0.57516	0.10637	0.1466	0.0451
May	03:00:00	0.09173	0.03175	0.02304	0.01743	June	03:00:00	0.60184	0.11496	0.17181	0.05173	July	03:00:00	0.04703	0.08328	0.03219	0.07536	August	03:00:00	0.03098	0.0923	0.00368	0.09902	September	03:00:00	0.2267	0.02469	0.02561	0.09786	October	03:00:00	0.60184	0.11496	0.17181	0.05173
May	03:20:00	0.09011	0.02727	0.01905	0.0176	June	03:20:00	0.58852	0.11254	0.15157	0.0471	July	03:20:00	0.07203	0.09016	0.04014	0.08675	August	03:20:00	0.03904	0.16233	0.05082	0.12098	September	03:20:00	0.22811	0.03693	0.03491	0.11348	October	03:20:00	0.58852	0.11254	0.15157	0.0471
May	03:40:00	0.07839	0.02952	0.01892	0.01919	June	03:40:00	0.61097	0.12014	0.1681	0.05348	July	03:40:00	0.07913	0.09011	0.04608	0.08735	August	03:40:00	0.05986	0.19461	0.08571	0.13597	September	03:40:00	0.21996	0.03471	0.04266	0.0994	October	03:40:00	0.61097	0.12014	0.1681	0.05348
May	04:00:00	0.09012	0.03624	0.02855	0.02573	June	04:00:00	0.60609	0.10925	0.16522	0.04616	July	04:00:00	0.06661	0.09689	0.05462	0.10502	August	04:00:00	0.0681	0.11813	0.04212	0.10822	September	04:00:00	0.22619	0.03313	0.03952	0.10317	October	04:00:00	0.60609	0.10925	0.16522	0.04616
May	04:20:00	0.09012	0.03298	0.02471	0.02137	June	04:20:00	0.56733	0.10587	0.15577	0.04897	July	04:20:00	0.09396	0.098	0.05914	0.09918	August	04:20:00	0.06724	0.11822	0.03501	0.12113	September	04:20:00	0.24155	0.03475	0.04366	0.11231	October	04:20:00	0.56733	0.10587	0.15577	0.04897
May	04:40:00	0.07688	0.02869	0.02197	0.01929	June	04:40:00	0.61097	0.09824	0.14911	0.04454	July	04:40:00	0.11681	0.10525	0.06837	0.09732	August	04:40:00	0.10119	0.13864	0.06792	0.12657	September	04:40:00	0.25067	0.03614	0.04133	0.10933	October	04:40:00	0.61097	0.09824	0.14911	0.04454
May	05:00:00	0.07642	0.02822	0.02247	0.01977	June	05:00:00	0.53549	0.10172	0.14168	0.04525	July	05:00:00	0.08713	0.07897	0.04094	0.04385	August	05:00:00	0.09706	0.12491	0.0599	0.12957	September	05:00:00	0.25548	0.0315	0.04569	0.11731	October	05:00:00	0.53549	0.10172	0.14168	0.04525
May	05:20:00	0.07286	0.02543	0.02475	0.02094	June	05:20:00	0.57922	0.10788	0.16775	0.04761	July	05:20:00	0.09562	0.0775	0.04317	0.05312	August	05:20:00	0.0708	0.03225	0.02886	0.0851	September	05:20:00	0.18978	0.01043	0.01172	0.09504	October	05:20:00	0.57922	0.10788	0.16775	0.04761
May	05:40:00	0.08283	0.0312	0.03534	0.02814	June	05:40:00	0.57474	0.09935	0.15311	0.04236	July	05:40:00	0.10293	0.08051	0.04237	0.06155	August	05:40:00	0.07377	0.05282	0.03436	0.11432	September	05:40:00	0.21017	0.02256	0.02808	0.11748	October	05:40:00	0.57474	0.09935	0.15311	0.04236
May	06:00:00	0.0686	0.02614	0.02447	0.02195	June	06:00:00	0.62117	0.10569	0.20156	0.05173	July	06:00:00	0.10471	0.07801	0.04873	0.05958	August	06:00:00	0.09988	0.07161	0.0524	0.12406	September	06:00:00	0.17173	-5.15938e-05	-1.99911e-05	0.07515	October	06:00:00	0.62117	0.10569	0.20156	0.05173
May	06:20:00	0.07542	0.03052	0.03191	0.02649	June	06:20:00	0.91801	0.11831	0.21615	0.05398	July	06:20:00	0.13794	0.0841	0.06187	0.05707	August	06:20:00	0.12172	0.07165	0.06054	0.11685	September	06:20:00	0.20508	0.06609	0.00949	0.11396	October	06:20:00	0.91801	0.11831	0.21615	0.05398
May	06:40:00	0.0612	0.02659	0.02472	0.02169	June	06:40:00	0.65072	0.11239	0.19488	0.0486	July	06:40:00	0.20061	0.09626	0.08708	0.03641	August	06:40:00	0.18581	0.08609	0.07627	0.16527	September	06:40:00	0.23131	0.10626	0.03183	0.12193	October	06:40:00	0.65072	0.11239	0.19488	0.0486
May	07:00:00	0.06135	0.02512	0.02779	0.0223	June	07:00:00	0.65557	0.11774	0.18249	0.04589	July	07:00:00	0.23684	0.1083	0.08751	0.0324	August	07:00:00	0.49323	0.08936	0.09768	0.1161	September	07:00:00	0.28475	0.0614	0.05434	0.08072	October	07:00:00	0.65557	0.11774	0.18249	0.04589
May	07:20:00	0.05139	0.02126	0.02136	0.01945	June	07:20:00	0.62986	0.10582	0.22602	0.04666	July	07:20:00	0.27473	0.11394	0.08354	0.02885	August	07:20:00	1.87487	0.10584	0.12433	0.09196	September	07:20:00	0.42733	0.0588	0.06408	0.07787	October	07:20:00	0.62986	0.10582	0.22602	0.04666
May	07:40:00	0.0495	0.01858	0.02494	0.02011	June	07:40:00	0.63906	0.08891	0.20241	0.03925	July	07:40:00	0.3876	0.13201	0.0997	0.03217	August	07:40:00	0.37901	0.24395	1.44881	0.12393	September	07:40:00	0.63868	0.05718	0.0649	0.08296	October	07:40:00	0.63906	0.08891	0.20241	0.03925
May	08:00:00	0.02647	0.00509	0.01438	2.46841e-05	June	08:00:00	0.69913	0.08324	0.19941	0.03428	July	08:00:00	0.31454	0.10518	0.06533	0.02395	August	08:00:00	0.26668	0.84521	0.09476	0.09031	September	08:00:00	1.7695	0.0971	0.08618	0.09805	October	08:00:00	0.69913	0.08324	0.19941	0.03428
May	08:20:00	0.02612	-1.44557e-05	0.01731	0.01104	June	08:20:00	0.65582	0.08746	0.21368	0.04255	July	08:20:00	0.29302	0.09599	0.05938	0.02382	August	08:20:00	0.30681	0.12991	0.11463	0.07196	September	08:20:00	0.47094	0.08897	0.20405	0.09746	October	08:20:00	0.65582	0.08746	0.21368	0.04255
May	08:40:00	0.03815	0.00516	0.02237	0.02013	June	08:40:00	0.72745	0.10503	0.21778	0.05061	July	08:40:00	0.70675	0.13579	0.10393	0.03713	August	08:40:00	2.09268	0.09422	0.07253	0.03986	September	08:40:00	0.3735	0.11539	0.20036	0.12162	October	08:40:00	0.72745	0.10503	0.21778	0.05061
May	09:00:00	0.04471	0.00763	0.02264	0.02015	June	09:00:00	0.64103	0.11272	0.20067	0.05348	July	09:00:00	0.65169	0.09886	0.07891	0.02	August	09:00:00	0.65091	0.1435	0.10447	0.05409	September	09:00:00	0.52495	0.10311	0.11658	0.06447	October	09:00:00	0.64103	0.11272	0.20067	0.05348
May	09:20:00	0.04855	0.01195	0.02287	0.0219	June	09:20:00	0.59745	0.10847	0.1895	0.04241	July	09:20:00	0.45542	0.08241	0.06614	0.01365	August	09:20:00	0.41105	0.11648	0.07602	0.02862	September	09:20:00	1.9276	0.09144	0.06693	0.04901	October	09:20:00	0.59745	0.10847	0.1895	0.04241
May	09:40:00	0.05532	0.0161	0.03495	0.02929	June	09:40:00	0.44722	0.09163	0.17296	0.05044	July	09:40:00	0.44449	0.09896	0.0794	0.01947	August	09:40:00	0.37538	0.11718	0.08847	0.0243	September	09:40:00	2.6847	0.10303	0.07762	0.06346	October	09:40:00	0.44722	0.09163	0.17296	0.05044
May	10:00:00	0.0439	0.01015	0.0228	0.01656	June	10:00:00	0.57844	0.08973	0.20537	0.04762	July	10:00:00	0.61607	0.13732	0.11901	0.03235	August	10:00:00	0.51513	0.14172	0.13629	0.03997	September	10:00:00	1.6856	0.113	0.1152	0.075	October	10:00:00	0.57844	0.08973	0.20537	0.04762
May	10:20:00	0.05216	0.01316	0.03568	0.02902	June	10:20:00	0.82285	0.11011	0.21077	0.05335	July	10:20:00	0.42441	0.09757	0.07877	0.01207	August	10:20:00	0.6737	0.14822	0.15906	0.04833	September	10:20:00	0.43411	0.12345	0.12266	0.08146	October	10:20:00	0.82285	0.11011	0.21077	0.05335
May	10:40:00	0.04197	0.0083	0.02297	0.01418	June	10:40:00	0.49105	0.11519	0.16562	0.05482	July	10:40:00	0.43741	0.14003	0.10604	0.03155	August	10:40:00	1.03638	0.16841	0.25293	0.0522	September	10:40:00	0.35618	0.12507	0.16673	0.04489	October	10:40:00	0.49105	0.11519	0.16562	0.05482
May	11:00:00	0.05318	0.01128	0.03131	0.02283	June	11:00:00	0.46292	0.10197	0.16489	0.04465	July	11:00:00	0.73026	0.1982	0.17216	0.04874	August	11:00:00	1.70486	0.20858	0.3827	0.07573	September	11:00:00	0.16333	0.10382	0.05949	-4.85304e-05	October	11:00:00	0.46292	0.10197	0.16489	0.04465
May	11:20:00	0.06477	0.01442	0.03771	0.02593	June	11:20:00	0.44838	0.08401	0.15494	0.03224	July	11:20:00	0.62713	0.22272	0.18195	0.05599	August	11:20:00	0.66712	0.17965	0.26899	0.05501	September	11:20:00	0.26275	0.1219	0.14423	0.07071	October	11:20:00	0.44838	0.08401	0.15494	0.03224
May	11:40:00	0.05584	0.01147	0.02854	0.02038	June	11:40:00	0.46765	0.08323	0.17944	0.03626	July	11:40:00	0.47209	0.25933	0.20958	0.05826	August	11:40:00	0.63917	0.20003	0.26853	0.06374	September	11:40:00	0.31397	0.14119	0.19703	0.0761	October	11:40:00	0.46765	0.08323	0.17944	0.03626
May	12:00:00	0.06704	0.01667	0.03351	0.02362	June	12:00:00	0.57574	0.07643	0.17152	0.03258	July	12:00:00	0.43946	0.28218	0.25879	0.06024	August	12:00:00	0.74207	0.18569	0.21902	0.05647	September	12:00:00	0.35239	0.14143	0.16751	0.07125	October	12:00:00	0.57574	0.07643	0.17152	0.03258
May	12:20:00	0.06442	0.01564	0.03489	0.02348	June	12:20:00	0.58246	0.08246	0.18348	0.04508	July	12:20:00	0.55443	0.26777	0.25028	0.06207	August	12:20:00	1.01253	0.20889	0.23734	0.05102	September	12:20:00	0.35085	0.14957	0.23064	0.10347	October	12:20:00	0.58246	0.08246	0.18348	0.04508
May	12:40:00	0.06653	0.01602	0.03772	0.02612	June	12:40:00	0.52117	0.08066	0.17641	0.04042	July	12:40:00	0.66048	0.2285	0.2046	0.04207	August	12:40:00	0.94223	0.21788	0.18693	0.06117	September	12:40:00	0.2375	0.14066	0.14047	0.07255	October	12:40:00	0.52117	0.08066	0.17641	0.04042
May	13:00:00	0.05227	0.00945	0.02873	0.01503	June	13:00:00	0.41293	0.08194	0.15668	0.04482	July	13:00:00	0.63602	0.21246	0.17642	0.03297	August	13:00:00	0.98832	0.21558	0.23316	0.07037	September	13:00:00	0.23393	0.1292	0.11308	0.03931	October	13:00:00	0.41293	0.08194	0.15668	0.04482
May	13:20:00	0.05734	0.01088	0.03354	0.02219	June	13:20:00	0.46579	0.08458	0.16535	0.04614	July	13:20:00	0.70883	0.28853	0.24973	0.0463	August	13:20:00	0.76025	0.20601	0.15755	0.07661	September	13:20:00	0.37512	0.15333	0.19613	0.07352	October	13:20:00	0.46579	0.08458	0.16535	0.04614
May	13:40:00	0.06983	0.01256	0.04102	0.02656	June	13:40:00	0.47378	0.08074	0.14777	0.04309	July	13:40:00	0.77706	0.28828	0.23863	0.05018	August	13:40:00	0.53578	0.17574	0.11157	0.05821	September	13:40:00	0.1969	0.12957	0.10135	0.02881	October	13:40:00	0.47378	0.08074	0.14777	0.04309
May	14:00:00	0.05132	0.00826	0.03434	0.02182	June	14:00:00	0.51493	0.08255	0.17177	0.04531	July	14:00:00	0.75498	0.24934	0.25099	0.0492	August	14:00:00	0.69407	0.18787	0.1635	0.06408	September	14:00:00	0.23091	0.13746	0.13501	0.04271	October	14:00:00	0.51493	0.08255	0.17177	0.04531
May	14:20:00	0.08931	0.0233	0.09401	0.04267	June	14:20:00	0.38327	0.0669	0.11875	0.03436	July	14:20:00	0.76928	0.2393	0.26664	0.04584	August	14:20:00	0.58192	0.16919	0.14603	0.04924	September	14:20:00	0.19487	0.13522	0.0999	0.02998	October	14:20:00	0.38327	0.0669	0.11875	0.03436
May	14:40:00	0.0986	0.01441	0.05081	0.03681	June	14:40:00	0.40252	0.06752	0.12824	0.03637	July	14:40:00	0.75234	0.21931	0.2616	0.04518	August	14:40:00	0.55339	0.15905	0.17108	0.03585	September	14:40:00	0.18752	0.12961	0.1033	0.03509	October	14:40:00	0.40252	0.06752	0.12824	0.03637
May	15:00:00	0.12292	0.01972	0.05269	0.03541	June	15:00:00	0.28682	0.05233	0.08737	0.02484	July	15:00:00	0.72285	0.20562	0.25254	0.04125	August	15:00:00	0.45009	0.14973	0.1282	0.03491	September	15:00:00	0.13572	0.12413	0.09072	0.02181	October	15:00:00	0.28682	0.05233	0.08737	0.02484
May	15:20:00	0.13122	0.02274	0.05198	0.03483	June	15:20:00	0.27109	0.05039	0.09429	0.02524	July	15:20:00	0.59885	0.20054	0.18937	0.0324	August	15:20:00	0.39685	0.14297	0.11812	0.02282	September	15:20:00	0.11878	0.12257	0.0861	0.00836	October	15:20:00	0.27109	0.05039	0.09429	0.02524
May	15:40:00	0.16157	0.03085	0.05501	0.03716	June	15:40:00	0.18867	0.03802	0.07077	0.01513	July	15:40:00	0.61746	0.22148	0.20495	0.03472	August	15:40:00	0.39125	0.13867	0.11065	0.02716	September	15:40:00	0.12633	0.12765	0.08926	0.01816	October	15:40:00	0.18867	0.03802	0.07077	0.01513
May	16:00:00	0.14854	0.01468	0.04216	0.02567	June	16:00:00	0.17555	0.03465	0.07198	0.01472	July	16:00:00	0.65571	0.2121	0.18662	0.02618	August	16:00:00	0.28812	0.16578	0.11715	3.05025e-05	September	16:00:00	0.13485	0.13182	0.10087	0.04435	October	16:00:00	0.17555	0.03465	0.07198	0.01472
May	16:20:00	0.1835	0.03171	0.04953	0.03132	June	16:20:00	0.12314	0.02616	0.05148	0.00537	July	16:20:00	0.55329	0.21726	0.23948	0.03864	August	16:20:00	0.38665	0.18639	0.11734	0.0384	September	16:20:00	0.11809	0.12942	0.10044	0.03686	October	16:20:00	0.12314	0.02616	0.05148	0.00537
May	16:40:00	0.22555	0.0376	0.05073	0.03354	June	16:40:00	0.12316	0.02611	0.05657	0.01203	July	16:40:00	0.52576	0.19033	0.15933	0.01612	August	16:40:00	0.26416	0.16602	0.16268	0.03863	September	16:40:00	0.12043	0.13066	0.10774	0.0345	October	16:40:00	0.12316	0.02611	0.05657	0.01203
May	17:00:00	0.24334	0.05311	0.05873	0.03977	June	17:00:00	0.08836	0.01946	0.03959	1.80874e-05	July	17:00:00	0.51822	0.14671	0.16085	0.0004	August	17:00:00	0.24137	0.18506	0.12023	0.03495	September	17:00:00	0.09826	0.12041	0.09601	0.02996	October	17:00:00	0.08836	0.01946	0.03959	1.80874e-05
May	17:20:00	0.26583	0.05834	0.06382	0.04075	June	17:20:00	0.08628	0.01973	0.04317	0.02011	July	17:20:00	0.51583	0.09119	0.10332	0.00595	August	17:20:00	0.24686	0.17675	0.11309	0.03335	September	17:20:00	0.09762	0.12076	0.09655	0.04033	October	17:20:00	0.08628	0.01973	0.04317	0.02011
May	17:40:00	0.29658	0.06735	0.06704	0.04477	June	17:40:00	0.06374	0.01507	0.03104	0.0159	July	17:40:00	0.40461	0.02121	0.03065	0.07089	August	17:40:00	0.26633	0.18347	0.12285	0.04529	September	17:40:00	0.08476	0.11754	0.09129	0.02911	October	17:40:00	0.06374	0.01507	0.03104	0.0159
May	18:00:00	0.30883	0.06968	0.06667	0.04509	June	18:00:00	0.05481	0.01336	0.0356	0.05011	July	18:00:00	0.34328	0.02084	0.0064	0.02695	August	18:00:00	0.22448	0.14317	0.0915	0.03761	September	18:00:00	0.07424	0.10434	0.07963	0.02812	October	18:00:00	0.05481	0.01336	0.0356	0.05011
May	18:20:00	0.32107	0.0731	0.06731	0.04565	June	18:20:00	0.03666	0.00723	0.02602	0.03146	July	18:20:00	0.35909	0.05496	0.04663	0.02589	August	18:20:00	0.25195	0.16096	0.0974	0.06591	September	18:20:00	0.04992	0.09003	0.06005	0.07631	October	18:20:00	0.03666	0.00723	0.02602	0.03146
May	18:40:00	0.33449	0.0781	0.0683	0.04575	June	18:40:00	0.03717	0.01163	0.03171	0.06643	July	18:40:00	0.39798	0.07865	0.08642	0.03728	August	18:40:00	0.19917	0.13327	0.08117	0.0284	September	18:40:00	0.0261	0.07107	0.04185	0.09938	October	18:40:00	0.03717	0.01163	0.03171	0.06643
May	19:00:00	0.30257	0.05998	0.05612	0.03382	June	19:00:00	0.04283	0.01335	0.03363	0.09431	July	19:00:00	0.54661	0.15069	0.12272	0.03449	August	19:00:00	0.19654	0.09968	0.06537	0.00869	September	19:00:00	0.01067	0.05561	0.02912	0.11221	October	19:00:00	0.04283	0.01335	0.03363	0.09431
May	19:20:00	0.3222	0.07035	0.06184	0.04036	June	19:20:00	0.02551	0.00528	0.02386	0.06363	July	19:20:00	0.5676	0.12293	0.09475	0.02691	August	19:20:00	0.0928	0.05738	0.03951	0.04023	September	19:20:00	0.00491	0.04334	0.01989	0.11287	October	19:20:00	0.02551	0.00528	0.02386	0.06363
May	19:40:00	0.35128	0.0777	0.06643	0.04231	June	19:40:00	0.0274	0.00788	0.02678	0.07912	July	19:40:00	0.2966	0.0694	0.06251	0.00818	August	19:40:00	0.03876	0.01192	0.01665	0.07657	September	19:40:00	0.0132	0.05131	0.0366	0.13994	October	19:40:00	0.0274	0.00788	0.02678	0.07912
May	20:00:00	0.35382	0.08616	0.07075	0.04509	June	20:00:00	0.03306	0.0128	0.0333	0.10094	July	20:00:00	0.07462	0.01958	0.01919	0.03397	August	20:00:00	0.05695	0.03934	0.03863	0.11023	September	20:00:00	0.00452	0.0379	0.01935	0.09029	October	20:00:00	0.03306	0.0128	0.0333	0.10094
May	20:20:00	0.34077	0.06766	0.05473	0.03429	June	20:20:00	0.01678	0.00761	0.02304	0.06424	July	20:20:00	0.00709	0.0001	0.00472	0.10124	August	20:20:00	0.06954	0.04671	0.05553	0.14863	September	20:20:00	0.00706	0.04014	0.02731	0.11122	October	20:20:00	0.01678	0.00761	0.02304	0.06424
May	20:40:00	0.36822	0.07592	0.06069	0.03763	June	20:40:00	0.02303	0.00634	0.02455	0.0767	July	20:40:00	0.0004	0.00152	0.000179018	0.11911	August	20:40:00	0.05545	0.02703	0.03364	0.10088	September	20:40:00	0.00677	0.03517	0.02291	0.09561	October	20:40:00	0.02303	0.00634	0.02455	0.0767
May	21:00:00	0.38297	0.08099	0.06195	0.03965	June	21:00:00	0.02429	0.01511	0.03048	0.09702	July	21:00:00	0.02937	0.00895	0.00313	0.11831	August	21:00:00	0.05648	0.0317	0.04688	0.13713	September	21:00:00	0.01059	0.04101	0.02941	0.10864	October	21:00:00	0.02429	0.01511	0.03048	0.09702
May	21:20:00	0.37234	0.08653	0.06534	0.04388	June	21:20:00	0.00929	0.00417	0.02212	0.06173	July	21:20:00	0.02937	0.00487	0.0001	0.09386	August	21:20:00	0.0405	0.00775	0.02306	0.10907	September	21:20:00	0.00865	0.03921	0.03258	0.12085	October	21:20:00	0.00929	0.00417	0.02212	0.06173
May	21:40:00	0.37628	0.0873	0.06743	0.0436	June	21:40:00	0.01958	0.01042	0.02546	0.07828	July	21:40:00	0.1179	0.02435	0.01705	0.13607	August	21:40:00	0.0339	0.01416	0.03608	0.13675	September	21:40:00	0.00362	0.03043	0.01914	0.08767	October	21:40:00	0.01958	0.01042	0.02546	0.07828
May	22:00:00	0.36085	0.09048	0.06945	0.04704	June	22:00:00	0.02359	0.01646	0.03296	0.08989	July	22:00:00	0.0459	0.01336	0.00566	0.10615	August	22:00:00	0.02431	0.000122367	0.0189	0.10979	September	22:00:00	-4.60756e-05	0.03157	0.02193	0.10968	October	22:00:00	0.02359	0.01646	0.03296	0.08989
May	22:20:00	0.43275	0.07933	0.05651	0.03699	June	22:20:00	0.01356	0.01057	0.02334	0.05674	July	22:20:00	0.07863	0.01375	0.000656903	0.11453	August	22:20:00	0.02146	0.03687	0.02941	0.13173	September	22:20:00	0.00732	0.0406	0.03739	0.11958	October	22:20:00	0.01356	0.01057	0.02334	0.05674
May	22:40:00	0.38271	0.08831	0.06741	0.04319	June	22:40:00	0.01537	0.01202	0.0257	0.06746	July	22:40:00	0.12911	0.03669	0.0128	0.09461	August	22:40:00	0.03316	0.09045	0.05993	0.15856	September	22:40:00	0.01925	0.04359	0.04765	0.12457	October	22:40:00	0.01537	0.01202	0.0257	0.06746
May	23:00:00	0.39362	0.08967	0.06749	0.0444	June	23:00:00	0.02675	0.02046	0.03275	0.09221	July	23:00:00	0.2044	0.05554	0.03481	0.12821	August	23:00:00	0.03	0.01684	0.0334	0.10722	September	23:00:00	0.0037	0.03353	0.02322	0.07764	October	23:00:00	0.02675	0.02046	0.03275	0.09221
May	23:20:00	0.38515	0.08444	0.06808	0.04311	June	23:20:00	0.0353	0.02529	0.03752	0.08976	July	23:20:00	0.10751	0.03036	0.01141	0.09024	August	23:20:00	0.04575	0.04456	0.04773	0.12524	September	23:20:00	0.00885	0.0359	0.02524	0.07417	October	23:20:00	0.0353	0.02529	0.03752	0.08976
May	23:40:00	0.37039	0.09335	0.073	0.04574	June	23:40:00	0.01389	0.01212	0.02408	0.04232	July	23:40:00	0.16965	0.05295	0.02544	0.13896	August	23:40:00	0.05258	0.06848	0.06268	0.13598	September	23:40:00	0.0145	0.03765	0.02697	0.08628	October	23:40:00	0.01389	0.01212	0.02408	0.04232

## Sheet: Fig7
Date of year 2011	Time (GMT+08:00) (h)	Sap flow rate (25 mm) (L.h^-1)	Leaf transpiration rate (25 mm) (mmol.m^-2.s^-1)	Whole tree leaf area (25 mm) (m^2)
7-5	18:00:00	0.2608	1.7471	9.46
7-5	18:20:00	0.2326	1.62
7-5	18:40:00	0.1974	1.73018
7-5	19:00:00	0.1079	1.39031
7-5	19:20:00	0.058	1.35969
7-5	19:40:00	0.0496	1.26779
7-5	20:00:00	0.038	1.18575
7-5	20:20:00	0.0234	1.03286
7-5	20:40:00	0.0169	1.01286
7-5	21:00:00	0.0176	0.93913
7-5	21:20:00	0.0001	0.889148
7-5	21:40:00	0.0074	0.869968
7-5	22:00:00	0.0034	0.789881
7-5	22:20:00	0.0199	0.748752
7-5	22:40:00	0.0314	0.747333
7-5	23:00:00	0.0085	0.592666
7-5	23:20:00	0.0193	0.571606
7-5	23:40:00	0.0432	0.515359
7-6	00:00:00	0.0787	0.440811
7-6	00:20:00	0.1039	0.321
7-6	00:40:00	0.1155	0.3
7-6	01:00:00	0.0884	0.287
7-6	01:20:00	0.0973	0.267
7-6	01:40:00	0.0967	0.165213
7-6	02:00:00	0.1054	0.14
7-6	02:20:00	0.1082	0.12
7-6	02:40:00	0.1109	0.1
7-6	03:00:00	0.0833	0.1
7-6	03:20:00	0.0902	0.08
7-6	03:40:00	0.0901	0.05
7-6	04:00:00	0.0969	0.06
7-6	04:20:00	0.098	0.04
7-6	04:40:00	0.1052	0.02
7-6	05:00:00	0.079	0.01
7-6	05:20:00	0.0775	0
7-6	05:40:00	0.0805	0
7-6	06:00:00	0.078	0.01
7-6	06:20:00	0.0841	0.01
7-6	06:40:00	0.0963	0.01
7-6	07:00:00	0.1083	0.01
7-6	07:20:00	0.1139	0.01
7-6	07:40:00	0.132	0.0323586
7-6	08:00:00	0.1052	0.0158206

## Sheet: Fig8
	Daily sap flow (L.d^-1)
Date of year 2011	25 mm	16 mm	13 mm	9 mm
5-11	4.46438	0.94809	0.946389	0.619524
5-12	4.90513	2.02626	0.856871	0.717034
5-13	4.71862	1.56184	1.39931	1.18087
5-14	5.225	1.8398	0.679549	0.704765
5-15	2.78296	1.06536	0.490736	0.501598
5-16	5.10607	1.72375	0.842233	0.897419
5-17	3.69274	1.50795	0.69096	0.790118
5-22	6.92893	1.99812	0.774287	0.963411
5-23	3.66694	2.40081	0.653258	0.853814
5-24	3.50677	1.75391	1.59665	1.65735
5-25	6.94017	2.0716	1.87495	1.50684
5-26	6.50822	1.78746	2.16896	1.29387
5-27	7.60429	1.95426	1.31563	1.24445
5-28	7.5432	2.34	1.32163	1.22144
5-29	6.234	1.866	1.31563	1.24245
5-30	6.65032	2.04819	1.31381	1.32324
5-31	6.93016	2.35789	1.54184	1.53502
6-1	6.62122	2.34435	2.09395	1.4137
6-2	6.85445	1.98829	1.57021	1.72943
6-3	7.16524	2.07017	1.53692	1.54437
6-4	7.76744	1.99154	1.46477	1.52655
6-5	7.80837	1.91837	1.67612	1.5313
6-6	9.33799	2.03533	1.80328	1.58381
6-7	9.43502	2.18683	1.63531	1.58519
6-8	7.99177	2.26077	1.59531	1.82382
6-9	5.89913	1.67339	1.60546	1.78895
6-10	8.71975	2.1334	1.97013	2.13522
6-11	8.72115	2.58049	2.00198	2.39632
6-12	7.79338	2.2225	2.05926	1.92462
6-13	9.315	2.41388	2.24994	1.95543
6-14	6.64126	1.70611	1.47616	1.85192
6-15	10.1036	2.49907	2.08983	1.27838
6-16	6.26069	1.95834	1.35687	1.05555
6-17	8.52134	1.39431	1.95854	1.24087
6-18	8.51995	2.01252	2.50375	1.39608
6-19	7.4311	1.76794	1.9499	1.12601
6-20	5.30679	1.39186	1.51638	1.0868
6-21	2.35835	2.1774	0.798012	0.875409
6-22	4.19444	1.10648	0.926727	0.940077
6-23	4.71338	1.28783	1.34139	0.73958
6-24	5.34	1.567	1.532	0.987
6-25	9.56941	2.5866	2.9293	1.40661
6-26	4.88884	1.11389	1.54103	1.39083
6-27	12.7678	2.94972	3.57599	1.65243
6-28	9.87821	1.74934	3.39996	1.36364
6-29	9.2435	2.08084	2.58005	1.20991
6-30	9.78941	2.05694	2.79564	1.02976
7-1	2.77088	0.817557	0.620638	0.705975
7-2	1.51746	0.703529	3.07944	0.684313
7-3	3.73232	1.1917	1.84093	0.581141
7-4	6.17904	2.07003	2.4334	1.21314
7-5	7.87846	2.85714	2.62376	1.4215
7-6	7.81799	2.84401	2.28164	1.45258
7-7	10.8207	3.49862	3.12528	1.59938
7-8	11.1592	3.81983	3.29652	1.84803
7-9	8.97428	2.1163	1.93927	1.00376
7-10	9.15691	2.85543	2.50839	1.31444
7-11	11.6563	3.1183	2.9836	1.55508
7-12	10.7254	3.89646	4.05067	1.905
7-13	11.6207	2.98134	3.30858	1.18107
7-14	8.67756	3.11164	3.88426	1.20582
7-15	8.73011	3.45431	4.15142	1.86656
7-16	8.65212	2.67855	3.17858	1.52497
7-17	8.66848	3.46112	3.69411	1.42653
7-18	8.53764	3.51736	3.66874	1.81032
7-19	9.71496	3.88568	3.74614	2.09403
7-20	7.58795	3.97635	3.42267	1.99703
7-21	8.66991	4.58159	3.36632	1.66822
7-22	8.40562	4.23901	3.79286	1.75424
7-23	7.2	4.4	3.4	1.6
7-24	7.5	4.5	2.6	1.8
7-25	9.4	4.2	3.9	1.9
7-26	8	4.4	4.3	1.4
7-27	9	5.7	4.5	1.8
7-28	6.5	3.9	2.2	1.7
7-29	10	6.8	4.1	2.6
7-30	9.7	8.3	3.9	1.7
7-31	8.24821	4.28789	2.76804	1.4292
8-1	8	5.3	3.2	2
8-2	9.8	5.5	3.9	1.9
8-3	8.3	5.2	3.8	1.2
8-4	7.5	3.1	2.6	1.9
8-5	7.9	2.5	2.7	1.5
8-6	8.7	2.8	3.3	2
8-7	12.2	2.2	2.4	1
8-8	12.8	2.7	2.8	2.5
8-9	9.3	3.4	2.8	2
8-10	8.3	3.8	2.8	1.5
8-11	7.1	2.9	1.9	1.5
8-12	6.1	4.3	1.8	1.4
8-13	7.4	2.3	2	1.9
8-14	3.7	1.7	1.6	1.7
8-15	2.6	3.3	0.9	1.8
8-16	4.4	4.1	2.2	2.3
8-17	2.3	2.5	2.1	2
8-18	0.8	1.4	1.6	1.7
8-19	1.9	1	1.3	1.5
8-20	2.6	1.7	1.2	2.2
8-21	9.3	3.4	2.4	2
8-22	7.2	3.2	2.5	1.9
8-23	5.5	2.3	1.7	1.4
8-24	8.1	2.5	2.3	2
8-25	6.3	2.1	2.2	2.3
8-26	9.2	2.9	2.7	2.1
8-27	8.4	3.1	2.8	2
8-28	7.1	3.8	2.2	1.5
8-29	6.9	2.8	1.9	1.3
8-30	5.3	2.4	1.3	1.5
8-31	8.68464	2.92104	1.82605	2.16031
9-1	7.3	2	1.7	1.3
9-2	2.4	1.2	0.9	1.6
9-3	9.7	2.2	1.4	1.4
9-4	3.1	1.3	0.9	1.3
9-5	8.3	1.6	1.5	1.3
9-6	8.8	1.9	1.8	1.4
9-7	7.7	2.1	2.1	1.4
9-8	6.1	1.8	1.6	1.4
9-9	2.6	1.4	0.7	0.73924
9-10	6.6	1.4	1	0.751282
9-11	3.7	0.7	0.6	0.812698
9-12	4.1	0.9	0.7	0.583076
9-13	2.8	1.2	0.8	0.575489
9-14	7.9	2	1.5	0.861646
9-15	6.2	1.9	1.7	0.972825
9-16	10.3	2.1	2	0.963939
9-17	8.6	1.9	1.8	0.969276
9-18	6.9	1.8	1.7	0.502067
9-19	3.5	1.4	1.1	0.468039
9-20	4	1.3	1	1.06483
9-21	4.3	2.2	1.9	0.753424
9-22	6.1	2.2	1.9	0.77797
9-23	4.1	2.1	1.8	1.21627
9-24	5.8	1.8	1.4	1
9-25	5.6	1.6	1.3	0.8
9-26	4.4	1.4	1.5	0.8
9-27	6.1	2.3	1.9	0.8
9-28	5.2	1.7	2	0.7
9-29	6.4	1.5	1.9	0.7
9-30	4.9	2.7	2.6	0.6
10-1	4.4	2.65	2.34	0.6
10-2	4.1	2.412	2.123	0.6
10-3	3.6	2.31	2.1	0.6
10-4	3.4	2.3	1.64	0.6
10-5	3.2	2.22	1.62	0.6
10-6	3	2.135	1.6	0.6
10-7	2.8	2.1	1.56	0.6
10-8	2.6	2	1.5	0.5
10-9	2.5	1.866	1.478	0.32
10-10	2.3	1.755	1.3577	0.211
10-11	2.1	1.6554	1.2456	0.1
10-12	1.8	1.456	1	0
10-13	1.8	1.2235	0.9876	0
10-14	1.5	1.09	0.876	0
10-15	1	0.54	0.42	0

## Sheet: Fig9
Date of year 2011	ET0 (mm.d^-1)	SFd (L.m^-2)
5-15	6.63	0.958732
5-16	8.16	1.02617
5-17	7.105	0.980699
5-22	7.68	1.00601
5-23	6.68	0.777363
5-24	9.105	1.42628
5-25	5.27	1.03149
5-26	7.68	1.93545
5-27	7.135	1.02428
5-30	4.77	0.979544
5-31	3.235	1.9386
6-1	3.945	1.81794
6-2	6.605	1.3
6-3	3.68	1.85763
6-4	9.105	1.9358
6-5	7.18	0.88519
6-6	6.76	0.91637
6-7	7.105	0.95792
6-8	4.68	1.03843
6-9	2.71	1.0439
6-10	4.48	1.24839
6-11	6.155	1.26137
6-12	2.115	1.06842
6-13	1.825	0.788654
6-14	2.63	1.16574
6-15	4.48	1.16593
6-16	2.175	1.0419
6-17	1.605	1.24532
6-18	3.115	0.887868
6-19	5.115	1.28709
6-20	3.115	0.79754
6-21	2.39	1.08552
6-22	3.16	1.08534
6-23	3.625	0.946636
6-25	2.28	0.676024
6-26	1.81	0.300427
6-27	1.225	0.534323
6-28	4.305	0.600431
6-29	5.34	1.21903
6-30	3.225	0.622783
7-1	6.155	1.62647
7-2	7.105	1.25837
7-3	2.81	1.17752
7-4	1.605	1.24706
7-5	1.155	0.340822
7-6	0.615	0.18665
7-7	2.16	0.45908
7-8	3.175	0.760029
7-9	2.315	0.96906
7-10	1.155	0.961623
7-11	2.81	1.33096
7-12	3.175	1.37259
7-13	4.81	1.10385
7-14	5.16	1.12631
7-15	6.15	1.43374
7-16	6.815	1.31924
7-17	3.24	1.42937
7-18	3.78	1.06735
7-19	4.825	0.922844
7-20	1.605	0.9146
7-21	4.81	0.91633
7-22	6.27	0.902499
7-23	6.6	1.02695
7-24	5.115	0.802108
7-25	8.16	0.916481
7-26	6.115	0.888543
7-27	4.84	0.757491
7-28	2.615	0.794228
7-29	5.5	0.993008
7-30	5.16	0.844978
7-31	2.265	0.95663
8-1	1.155	0.683762
8-2	0.615	1.05821
8-3	2.815	1.02357
8-4	4.48	0.871903
8-5	4.905	0.773739
8-6	4.92	0.950569
8-7	3.93	0.80748
8-8	5.86231	0.731498
8-9	4.64538	0.76413
8-10	7.79451	0.843515
8-11	7.98993	1.18315
8-12	8.49354	1.23992
8-13	7.44018	0.904688
8-14	5.87835	0.804615
8-15	6.06721	0.691835
8-16	5.75877	0.592285
8-17	6.38265	0.719226
8-18	4.30752	0.357134
8-19	2.09276	0.250262
8-20	5.07294	0.415285
8-21	0.083135	0.220849
8-22	0.846645	0.0785584
8-23	1.69375	0.178419
8-24	2.84957	0.250819
8-25	7.0012	0.883813
8-26	5.16188	0.679571
8-27	5.59971	0.518957
8-28	5.95932	0.765052
8-29	5.4947	0.59857
8-30	5.94104	0.872176
8-31	5.51656	0.796576
9-1	5.03902	0.669161
9-2	4.84222	0.652843
9-3	4.89872	0.501229
9-4	4.87022	0.824306
9-5	1.39104	0.492468
9-6	0.18768	0.25326
9-7	2.22465	0.471445
9-8	0.94386	0.314096
9-9	0.80385	0.295797
9-10	1.23081	0.159516
9-11	4.90175	0.832218
9-12	0.39779	0.683201
9-13	0.6175	0.227989
9-14	0.22179	0.905968
9-15	2.10292	0.292192
9-16	4.08507	0.778368
9-17	4.88354	0.825274
9-18	4.32935	0.720321
9-19	1.6738	0.602171
9-20	1.20798	0.25935
9-21	1.47287	0.649247
9-22	0.54871	0.364358
9-23	1.34454	0.403626
9-24	1.35182	0.273532
9-25	2.34652	0.776756
9-26	2.94929	0.612451
9-27	3.4465	1.0117
9-28	2.45721	0.8449
9-29	3.47507	0.679576
9-30	2.04719	0.346481
10-1	0.613405	0.393364
10-2	2.04042	0.419476
10-3	3.73953	0.597086
10-4	3.24487	0.406032
10-5	1.2588	0.761386
10-6	1.39725	0.736453
10-7	1.57826	0.570438
10-8	1.8745	0.803539
10-9	3.67414	0.673702
10-10	3.03579	0.840583
10-11	3.72037	0.636283
10-12	0.10772	0.344441
10-13	2.61426	0.838591
10-14	0.6301	0.275578
10-15	0.9612	0.713971
10-16	0.059565	0.537196
10-17	1.02611	0.585371
10-18	0.975745	1.37811

## Sheet: Fig10
	Volumetric soil mosiiture content (%)										Daily sap flow (L.d^-1)
Date of year 2011	10 cm	20 cm	30 cm	40 cm	50 cm	60 cm	70 cm	80 cm	90 cm	100 cm	25 mm	16 mm	13 mm	9 mm
5-11	8.66667	10.0667	8.26667	7.86667	5.13333	5.4	6.16667	4.3	3.5	3.2	4.46438	0.94809	0.946389	0.619524
5-30	1	4.56667	3.8	2.76667	2.36667	1.8	1.13333	1.7	1.76667	2.06667	6.65032	2.04819	1.31381	1.32324
6-19	0.9	1.96667	2.13333	1.93333	2	2.06667	1.26667	2.03333	2.16667	2.13333	7.4311	1.76794	1.9499	1.12601
6-27	10.7399	6.45065	1.94381	1.96167	1.74497	1.52248	1.73125	1.89555	1.89351	1.96448	12.7678	2.94972	3.57599	1.65243
7-9	8.77852	7.79575	9.58343	10.3185	3.51476	2.14531	2.13073	2.11612	2.46603	2.11557	8.97428	2.1163	1.93927	1.00376
7-29	3.22113	4.89555	3.91178	6.44326	4.72596	2.80521	3.10559	5.27603	4.29146	2.12414	10	6.8	4.1	2.6
8-3	0.193875	2.81147	2.07296	1.91877	1.89166	1.82969	1.96056	1.93095	1.91459	1.81677	8.3	5.2	3.8	1.2
8-18	9.15407	8.8863	8.88087	9.26241	3.57062	2.10855	3.23238	2.19379	2.25331	2.20889	0.8	1.4	1.6	1.7
8-31	2.59282	3.58898	3.47878	2.90958	1.97159	1.62347	1.41892	1.35124	1.34046	1.32971	8.68464	2.92104	1.82605	2.16031
9-7	8.07881	8.06919	7.96364	9.15925	7.86704	3.30284	1.85434	1.77747	1.76041	1.7502	7.7	2.1	2.1	1.4
10-17	1	4.56667	3.8	2.76667	2.36667	1.8	1.13333	1.7	1.76667	2.06667	1	0.54	0.42	0

## Sheet: Fig11
	Sap flow rate (25 mm) (L.h^-1)
Time (GMT+08:00) (h)	light rain	floutdust	sunny	cloudy	sandstorm
00:20:00	0.06596	0.124	0.21656	0.10273	0.07478
00:40:00	0.08209	0.10117	0.12991	0.06497	0.08155
01:00:00	0.09101	0.13873	0.09467	0.06121	0.06928
01:20:00	0.10341	0.13239	0.15446	0.05554	0.0797
01:40:00	0.14899	0.12836	0.12193	0.05402	0.09046
02:00:00	0.22429	0.1489	0.17858	0.02243	0.093
02:20:00	0.26002	0.12096	0.13108	0.0002	0.08629
02:40:00	0.34676	0.12436	0.15415	0.01142	0.08924
03:00:00	0.28851	0.12821	0.1773	0.06347	0.08851
03:20:00	0.34635	0.11247	0.1191	0.08681	0.07631
03:40:00	0.17753	0.13329	0.13537	0.0677	0.08236
04:00:00	0.11432	0.17094	0.15619	0.10355	0.09203
04:20:00	0.27593	0.12863	0.19368	0.09072	0.09245
04:40:00	0.2982	0.13842	0.16053	0.14363	0.07867
05:00:00	0.41681	0.13961	0.24386	0.15724	0.08062
05:20:00	0.29717	0.12381	0.21192	0.23039	0.08251
05:40:00	0.32125	0.13485	0.24364	0.21905	0.07619
06:00:00	0.35726	0.14518	0.31928	0.27238	0.08126
06:20:00	0.35885	0.13493	0.38188	0.31855	0.10262
06:40:00	0.24156	0.19712	0.29133	0.18051	0.18167
07:00:00	0.14022	0.34429	0.38116	0.14437	0.44973
07:20:00	0.10903	0.44192	2.00082	0.15739	0.7494
07:40:00	0.10623	0.63158	2.04885	0.90292	1.45499
08:00:00	0.11539	1.8091	0.9071	0.91452	0.51882
08:20:00	0.12987	0.46252	0.79115	1.38	0.6974
08:40:00	0.15466	0.41219	0.9473	0.59883	0.61504
09:00:00	0.18472	0.51966	1.68968	0.66009	0.7099
09:20:00	0.29775	0.51773	0.59355	0.69589	0.86834
09:40:00	0.49341	0.28959	0.63657	0.58657	0.72055
10:00:00	0.73902	0.23073	0.54444	0.67153	0.64183
10:20:00	0.47426	0.30783	0.41976	0.67991	0.44234
10:40:00	0.46924	0.68804	0.30081	0.46592	0.63281
11:00:00	0.26818	0.71377	0.51937	0.51068	0.50778
11:20:00	0.18461	0.8335	0.52048	0.47031	0.62414
11:40:00	0.14966	0.76517	0.62701	0.4956	0.70892
12:00:00	0.15304	0.64346	0.53822	0.44502	0.60318
12:20:00	0.30425	0.57025	0.52756	0.56692	0.67459
12:40:00	0.795	0.52666	0.51535	0.5086	0.70271
13:00:00	0.793	0.35996	0.64377	0.53549	0.78931
13:20:00	0.81014	0.3798	0.65195	0.57516	0.4966
13:40:00	0.34122	0.43178	0.66977	0.58852	0.9086
14:00:00	0.00014932	0.45861	0.67123	0.60609	0.62999
14:20:00	0.08453	0.6407	0.69423	0.61097	0.8001
14:40:00	0.04894	0.37978	0.63661	0.57922	0.56733
15:00:00	0.06748	0.47267	0.65762	0.62117	0.78374
15:20:00	0.13784	0.37012	0.66622	0.65072	0.65066
15:40:00	0.18431	0.41218	0.76236	0.62986	0.65867
16:00:00	0.20476	0.32908	0.60651	0.69913	0.71878
16:20:00	0.29658	0.27361	0.69436	0.72745	0.8001
16:40:00	0.28577	0.28256	0.66653	0.59745	0.70627
17:00:00	0.35284	0.31581	0.64397	0.57844	0.74084
17:20:00	0.1967	0.35842	0.59186	0.49105	0.61001
17:40:00	0.16264	0.48479	0.68131	0.44838	0.63975
18:00:00	0.21195	0.67671	0.71237	0.57574	0.66769
18:20:00	0.14933	0.7769	0.72643	0.52117	0.57259
18:40:00	0.13731	0.82729	0.70452	0.46579	0.40693
19:00:00	0.1217	0.6823	0.45534	0.51493	0.25143
19:20:00	0.03784	0.54148	0.45325	0.40252	0.19468
19:40:00	0.35647	0.35294	0.68439	0.27109	0.19309
20:00:00	0.07677	0.26494	0.8612	0.17555	0.19708
20:20:00	0.15262	0.18044	0.19026	0.12316	0.20502
20:40:00	0.1787	0.07812	0.05144	0.08628	0.13898
21:00:00	0.1787	0.00184	0.14331	0.05481	0.10809
21:20:00	0.25562	0.07843	0.0003	0.03717	0.02035
21:40:00	0.27522	0.19829	0.05465	0.02551	0.0004
22:00:00	0.32541	0.21081	0.0408	0.03306	0.06857
22:20:00	0.32453	0.32937	0.10759	0.02303	0.13791
22:40:00	0.28728	0.29398	0.05188	0.00929	0.21469
23:00:00	0.31472	0.35081	0.20598	0.02359	0.22882
23:20:00	0.38247	0.32963	0.20081	0.01537	0.11627
23:40:00	0.41217	0.3598	0.30117	0.0353	0.08943

[truncated: 9 more sheets: Fig12, Fig13, Fig14, Fig15, S5_Fig, Sap Flow Raw Data, Soil Water Content Raw Data, Plant Physiology  Raw Data, Environmental factors RawData]
